# Supplementary material for: A Combined Epithelial Mesenchymal Transformation and DNA Repair Gene Panel in Colorectal Cancer With Prognostic and Therapeutic Implication
Source: Front Oncol. 2021 Jan 15;10:595182. doi: 10.3389/fonc.2020.595182 (PMC7843609; doi:10.3389/fonc.2020.595182)
Supplement: Supplementary file 11 [file Table_1.xlsx]

## Sheet: key
Supplemental Table S1: Detailed information of the 98 genes
Gene_symbol	Pathways	Ensembl Gene ID	GO ID
ALKBH1	DNA_REPAIR	ENSG00000100601	GO:0001890 [Name: placenta development]	GO:0006448 [Name: regulation of translational elongation]	GO:0016706 [Name: oxidoreductase activity, acting on paired donors, with incorporation or reduction of molecular oxygen, 2-oxoglutarate as one donor, and incorporation of one atom each of oxygen into both donors]	GO:0035513 [Name: oxidative RNA demethylation]	GO:0035516 [Name: oxidative DNA demethylase activity]	GO:0048589 [Name: developmental growth]	GO:0070129 [Name: regulation of mitochondrial translation]	GO:0080111 [Name: DNA demethylation]	GO:0005783 [Name: endoplasmic reticulum]	GO:0006307 [Name: DNA dealkylation involved in DNA repair]	GO:0050918 [Name: positive chemotaxis]	GO:0001764 [Name: neuron migration]	GO:0002101 [Name: tRNA wobble cytosine modification]	GO:0005654 [Name: nucleoplasm]	GO:0005719 [Name: nuclear euchromatin]	GO:0006281 [Name: DNA repair]	GO:0042245 [Name: RNA repair]	GO:0006446 [Name: regulation of translational initiation]	GO:0070989 [Name: oxidative demethylation]	GO:0103053 [Name: 1-ethyladenine demethylase activity]	GO:0042056 [Name: chemoattractant activity]	GO:1990984 [Name: tRNA demethylase activity]	GO:0031175 [Name: neuron projection development]	GO:0000049 [Name: tRNA binding]	GO:0008198 [Name: ferrous iron binding]	GO:0043524 [Name: negative regulation of neuron apoptotic process]	GO:0070579 [Name: methylcytosine dioxygenase activity]	GO:0001701 [Name: in utero embryonic development]	GO:0005739 [Name: mitochondrion]	GO:0035511 [Name: oxidative DNA demethylation]	GO:0035515 [Name: oxidative RNA demethylase activity]	GO:1990983 [Name: tRNA demethylation]
APTX	DNA_REPAIR	ENSG00000137074	GO:0005654 [Name: nucleoplasm]	GO:0090305 [Name: nucleic acid phosphodiester bond hydrolysis]	GO:0046872 [Name: metal ion binding]	GO:0005730 [Name: nucleolus]	GO:0005515 [Name: protein binding]	GO:0000785 [Name: chromatin]	GO:0005737 [Name: cytoplasm]	GO:0006974 [Name: cellular response to DNA damage stimulus]	GO:0000790 [Name: nuclear chromatin]	GO:0003690 [Name: double-stranded DNA binding]	GO:0042542 [Name: response to hydrogen peroxide]	GO:0003725 [Name: double-stranded RNA binding]	GO:0047485 [Name: protein N-terminus binding]	GO:0003684 [Name: damaged DNA binding]	GO:0003697 [Name: single-stranded DNA binding]	GO:0008967 [Name: phosphoglycolate phosphatase activity]	GO:0016311 [Name: dephosphorylation]	GO:0033699 [Name: DNA 5'-adenosine monophosphate hydrolase activity]	GO:0030983 [Name: mismatched DNA binding]	GO:1990165 [Name: single-strand break-containing DNA binding]	GO:0006302 [Name: double-strand break repair]	GO:0051219 [Name: phosphoprotein binding]	GO:0000012 [Name: single strand break repair]	GO:0003682 [Name: chromatin binding]	GO:0005634 [Name: nucleus]	GO:0006266 [Name: DNA ligation]	GO:0031647 [Name: regulation of protein stability]	GO:0006260 [Name: DNA replication]	GO:0047627 [Name: adenylylsulfatase activity]	GO:0005524 [Name: ATP binding]	GO:0046983 [Name: protein dimerization activity]	GO:0009150 [Name: purine ribonucleotide metabolic process]	GO:0006790 [Name: sulfur compound metabolic process]
ATP23	DNA_REPAIR	ENSG00000166896	GO:0005958 [Name: DNA-dependent protein kinase-DNA ligase 4 complex]	GO:0006303 [Name: double-strand break repair via nonhomologous end joining]	GO:0005886 [Name: plasma membrane]	GO:0031314 [Name: extrinsic component of mitochondrial inner membrane]	GO:0005829 [Name: cytosol]	GO:0004222 [Name: metalloendopeptidase activity]	GO:0006468 [Name: protein phosphorylation]	GO:0004677 [Name: DNA-dependent protein kinase activity]	GO:0046872 [Name: metal ion binding]	GO:0030054 [Name: cell junction]	GO:0043231 [Name: intracellular membrane-bounded organelle]	GO:0033615 [Name: mitochondrial proton-transporting ATP synthase complex assembly]	GO:0034982 [Name: mitochondrial protein processing]	GO:0005739 [Name: mitochondrion]	GO:0016787 [Name: hydrolase activity]	GO:0008233 [Name: peptidase activity]	GO:0008237 [Name: metallopeptidase activity]	GO:0005743 [Name: mitochondrial inner membrane]	GO:0005758 [Name: mitochondrial intermembrane space]	GO:0006508 [Name: proteolysis]	GO:0016020 [Name: membrane]	GO:0003674 [Name: molecular_function]
BRCA1	DNA_REPAIR	ENSG00000012048	GO:0006633 [Name: fatty acid biosynthetic process]	GO:0006974 [Name: cellular response to DNA damage stimulus]	GO:0006978 [Name: DNA damage response, signal transduction by p53 class mediator resulting in transcription of p21 class mediator]	GO:0045892 [Name: negative regulation of transcription, DNA-templated]	GO:0042127 [Name: regulation of cell proliferation]	GO:0051865 [Name: protein autoubiquitination]	GO:0070063 [Name: RNA polymerase binding]	GO:0005886 [Name: plasma membrane]	GO:0000729 [Name: DNA double-strand break processing]	GO:0004842 [Name: ubiquitin-protein transferase activity]	GO:0006301 [Name: postreplication repair]	GO:0015631 [Name: tubulin binding]	GO:0042981 [Name: regulation of apoptotic process]	GO:0035066 [Name: positive regulation of histone acetylation]	GO:0070317 [Name: negative regulation of G0 to G1 transition]	GO:0006260 [Name: DNA replication]	GO:0003677 [Name: DNA binding]	GO:0003684 [Name: damaged DNA binding]	GO:0006349 [Name: regulation of gene expression by genetic imprinting]	GO:0042802 [Name: identical protein binding]	GO:0010212 [Name: response to ionizing radiation]	GO:0045893 [Name: positive regulation of transcription, DNA-templated]	GO:0016579 [Name: protein deubiquitination]	GO:0046600 [Name: negative regulation of centriole replication]	GO:0071158 [Name: positive regulation of cell cycle arrest]	GO:0000151 [Name: ubiquitin ligase complex]	GO:0000724 [Name: double-strand break repair via homologous recombination]	GO:0005654 [Name: nucleoplasm]	GO:0005694 [Name: chromosome]	GO:0006357 [Name: regulation of transcription from RNA polymerase II promoter]	GO:0007098 [Name: centrosome cycle]	GO:0008270 [Name: zinc ion binding]	GO:0010575 [Name: positive regulation of vascular endothelial growth factor production]	GO:0044212 [Name: transcription regulatory region DNA binding]	GO:0051571 [Name: positive regulation of histone H3-K4 methylation]	GO:0051572 [Name: negative regulation of histone H3-K4 methylation]	GO:0071356 [Name: cellular response to tumor necrosis factor]	GO:1902042 [Name: negative regulation of extrinsic apoptotic signaling pathway via death domain receptors]	GO:2000617 [Name: positive regulation of histone H3-K9 acetylation]	GO:0016567 [Name: protein ubiquitination]	GO:0006359 [Name: regulation of transcription from RNA polymerase III promoter]	GO:0008630 [Name: intrinsic apoptotic signaling pathway in response to DNA damage]	GO:0016604 [Name: nuclear body]	GO:0031398 [Name: positive regulation of protein ubiquitination]	GO:0032991 [Name: macromolecular complex]	GO:0033147 [Name: negative regulation of intracellular estrogen receptor signaling pathway]	GO:0043009 [Name: chordate embryonic development]
CCNO	DNA_REPAIR	ENSG00000152669	GO:1903251 [Name: multi-ciliated epithelial cell differentiation]	GO:0005813 [Name: centrosome]	GO:0042493 [Name: response to drug]	GO:0060271 [Name: cilium assembly]	GO:0000079 [Name: regulation of cyclin-dependent protein serine/threonine kinase activity]	GO:0000307 [Name: cyclin-dependent protein kinase holoenzyme complex]	GO:0004672 [Name: protein kinase activity]	GO:0044772 [Name: mitotic cell cycle phase transition]	GO:0016538 [Name: cyclin-dependent protein serine/threonine kinase regulator activity]	GO:0006468 [Name: protein phosphorylation]	GO:0042025 [Name: host cell nucleus]	GO:0051301 [Name: cell division]	GO:0000278 [Name: mitotic cell cycle]	GO:0005634 [Name: nucleus]	GO:0005737 [Name: cytoplasm]	GO:0005730 [Name: nucleolus]	GO:0019901 [Name: protein kinase binding]
CEBPG	DNA_REPAIR	ENSG00000153879	GO:0006355 [Name: regulation of transcription, DNA-templated]	GO:0003677 [Name: DNA binding]	GO:0003700 [Name: transcription factor activity, sequence-specific DNA binding]	GO:0005634 [Name: nucleus]	GO:0044877 [Name: macromolecular complex binding]	GO:0001228 [Name: transcriptional activator activity, RNA polymerase II transcription regulatory region sequence-specific binding]	GO:0043433 [Name: negative regulation of sequence-specific DNA binding transcription factor activity]	GO:0005654 [Name: nucleoplasm]	GO:0045078 [Name: positive regulation of interferon-gamma biosynthetic process]	GO:0005515 [Name: protein binding]	GO:0043565 [Name: sequence-specific DNA binding]	GO:0045944 [Name: positive regulation of transcription from RNA polymerase II promoter]	GO:0051091 [Name: positive regulation of sequence-specific DNA binding transcription factor activity]	GO:0000981 [Name: RNA polymerase II transcription factor activity, sequence-specific DNA binding]	GO:0006955 [Name: immune response]	GO:0016071 [Name: mRNA metabolic process]	GO:0043353 [Name: enucleate erythrocyte differentiation]	GO:0008134 [Name: transcription factor binding]	GO:0042267 [Name: natural killer cell mediated cytotoxicity]	GO:0030183 [Name: B cell differentiation]	GO:0043388 [Name: positive regulation of DNA binding]	GO:0044377 [Name: RNA polymerase II core promoter proximal region sequence-specific DNA binding, bending]	GO:0045739 [Name: positive regulation of DNA repair]	GO:0000790 [Name: nuclear chromatin]	GO:0001889 [Name: liver development]	GO:0006357 [Name: regulation of transcription from RNA polymerase II promoter]	GO:0042802 [Name: identical protein binding]
CSNK1E	DNA_REPAIR	ENSG00000213923	GO:0090263 [Name: positive regulation of canonical Wnt signaling pathway]	GO:2000052 [Name: positive regulation of non-canonical Wnt signaling pathway]	GO:0006468 [Name: protein phosphorylation]	GO:0042752 [Name: regulation of circadian rhythm]	GO:0005524 [Name: ATP binding]	GO:0005737 [Name: cytoplasm]	GO:0018105 [Name: peptidyl-serine phosphorylation]	GO:0016055 [Name: Wnt signaling pathway]	GO:0032922 [Name: circadian regulation of gene expression]	GO:0004672 [Name: protein kinase activity]	GO:0004674 [Name: protein serine/threonine kinase activity]	GO:0005634 [Name: nucleus]	GO:0030178 [Name: negative regulation of Wnt signaling pathway]	GO:0032436 [Name: positive regulation of proteasomal ubiquitin-dependent protein catabolic process]	GO:0034613 [Name: cellular protein localization]	GO:1903827 [Name: regulation of cellular protein localization]	GO:1990904 [Name: ribonucleoprotein complex]	GO:1905426 [Name: positive regulation of Wnt-mediated midbrain dopaminergic neuron differentiation]	GO:0005654 [Name: nucleoplasm]	GO:0060070 [Name: canonical Wnt signaling pathway]	GO:0007165 [Name: signal transduction]	GO:0000086 [Name: G2/M transition of mitotic cell cycle]	GO:0005515 [Name: protein binding]	GO:0097711 [Name: ciliary basal body docking]	GO:0003723 [Name: RNA binding]	GO:0006281 [Name: DNA repair]	GO:0032091 [Name: negative regulation of protein binding]	GO:0005829 [Name: cytosol]	GO:0010389 [Name: regulation of G2/M transition of mitotic cell cycle]
ERCC3	DNA_REPAIR	ENSG00000163161	GO:0003677 [Name: DNA binding]	GO:0005675 [Name: holo TFIIH complex]	GO:0006281 [Name: DNA repair]	GO:0006283 [Name: transcription-coupled nucleotide-excision repair]	GO:0008094 [Name: DNA-dependent ATPase activity]	GO:0033683 [Name: nucleotide-excision repair, DNA incision]	GO:0045944 [Name: positive regulation of transcription from RNA polymerase II promoter]	GO:0008104 [Name: protein localization]	GO:0005524 [Name: ATP binding]	GO:0009650 [Name: UV protection]	GO:0006468 [Name: protein phosphorylation]	GO:0043138 [Name: 3'-5' DNA helicase activity]	GO:0000717 [Name: nucleotide-excision repair, DNA duplex unwinding]	GO:0006265 [Name: DNA topological change]	GO:0047485 [Name: protein N-terminus binding]	GO:0006289 [Name: nucleotide-excision repair]	GO:0006979 [Name: response to oxidative stress]	GO:0008353 [Name: RNA polymerase II carboxy-terminal domain kinase activity]	GO:0043065 [Name: positive regulation of apoptotic process]	GO:0006366 [Name: transcription from RNA polymerase II promoter]	GO:0006915 [Name: apoptotic process]	GO:0004672 [Name: protein kinase activity]	GO:0005669 [Name: transcription factor TFIID complex]	GO:1901990 [Name: regulation of mitotic cell cycle phase transition]	GO:0016887 [Name: ATPase activity]	GO:0008022 [Name: protein C-terminus binding]	GO:0009411 [Name: response to UV]	GO:0035315 [Name: hair cell differentiation]	GO:1990841 [Name: promoter-specific chromatin binding]	GO:0003678 [Name: DNA helicase activity]	GO:0006370 [Name: 7-methylguanosine mRNA capping]	GO:0008134 [Name: transcription factor binding]	GO:0000439 [Name: core TFIIH complex]	GO:0016032 [Name: viral process]	GO:0003684 [Name: damaged DNA binding]	GO:0005634 [Name: nucleus]	GO:0048568 [Name: embryonic organ development]	GO:0005515 [Name: protein binding]	GO:0070911 [Name: global genome nucleotide-excision repair]	GO:0006363 [Name: termination of RNA polymerase I transcription]	GO:0006294 [Name: nucleotide-excision repair, preincision complex assembly]	GO:0006362 [Name: transcription elongation from RNA polymerase I promoter]	GO:0000112 [Name: nucleotide-excision repair factor 3 complex]	GO:0006296 [Name: nucleotide-excision repair, DNA incision, 5'-to lesion]	GO:0006367 [Name: transcription initiation from RNA polymerase II promoter]	GO:0006368 [Name: transcription elongation from RNA polymerase II promoter]	GO:0005654 [Name: nucleoplasm]
ERCC8	DNA_REPAIR	ENSG00000049167	GO:0000209 [Name: protein polyubiquitination]	GO:0006289 [Name: nucleotide-excision repair]	GO:0000012 [Name: single strand break repair]	GO:0009411 [Name: response to UV]	GO:0097680 [Name: double-strand break repair via classical nonhomologous end joining]	GO:0006974 [Name: cellular response to DNA damage stimulus]	GO:0016363 [Name: nuclear matrix]	GO:0010165 [Name: response to X-ray]	GO:0032991 [Name: macromolecular complex]	GO:0051865 [Name: protein autoubiquitination]	GO:0004842 [Name: ubiquitin-protein transferase activity]	GO:0006283 [Name: transcription-coupled nucleotide-excision repair]	GO:0044877 [Name: macromolecular complex binding]	GO:0006979 [Name: response to oxidative stress]	GO:0045739 [Name: positive regulation of DNA repair]	GO:0005634 [Name: nucleus]	GO:0014070 [Name: response to organic cyclic compound]	GO:0031464 [Name: Cul4A-RING E3 ubiquitin ligase complex]	GO:0005737 [Name: cytoplasm]	GO:0032508 [Name: DNA duplex unwinding]	GO:0043204 [Name: perikaryon]	GO:0080008 [Name: Cul4-RING E3 ubiquitin ligase complex]	GO:0043161 [Name: proteasome-mediated ubiquitin-dependent protein catabolic process]	GO:0000109 [Name: nucleotide-excision repair complex]	GO:0003678 [Name: DNA helicase activity]	GO:0005654 [Name: nucleoplasm]	GO:0043687 [Name: post-translational protein modification]	GO:0005515 [Name: protein binding]	GO:0008094 [Name: DNA-dependent ATPase activity]	GO:0010996 [Name: response to auditory stimulus]
EXO1	DNA_REPAIR	ENSG00000174371	GO:0004518 [Name: nuclease activity]	GO:0008409 [Name: 5'-3' exonuclease activity]	GO:0048256 [Name: flap endonuclease activity]	GO:0006310 [Name: DNA recombination]	GO:0006974 [Name: cellular response to DNA damage stimulus]	GO:0031292 [Name: gene conversion at mating-type locus, DNA double-strand break processing]	GO:0003677 [Name: DNA binding]	GO:0046872 [Name: metal ion binding]	GO:0035312 [Name: 5'-3' exodeoxyribonuclease activity]	GO:0044818 [Name: mitotic G2/M transition checkpoint]	GO:0000723 [Name: telomere maintenance]	GO:0005634 [Name: nucleus]	GO:0016787 [Name: hydrolase activity]	GO:0017108 [Name: 5'-flap endonuclease activity]	GO:0090305 [Name: nucleic acid phosphodiester bond hydrolysis]	GO:0000729 [Name: DNA double-strand break processing]	GO:0004527 [Name: exonuclease activity]	GO:0006281 [Name: DNA repair]	GO:0016788 [Name: hydrolase activity, acting on ester bonds]	GO:0000706 [Name: meiotic DNA double-strand break processing]	GO:0003824 [Name: catalytic activity]	GO:0005737 [Name: cytoplasm]	GO:0006298 [Name: mismatch repair]	GO:0031860 [Name: telomeric 3' overhang formation]	GO:0016446 [Name: somatic hypermutation of immunoglobulin genes]	GO:0045145 [Name: single-stranded DNA 5'-3' exodeoxyribonuclease activity]	GO:0090502 [Name: RNA phosphodiester bond hydrolysis, endonucleolytic]	GO:1901796 [Name: regulation of signal transduction by p53 class mediator]	GO:0006260 [Name: DNA replication]	GO:0004523 [Name: RNA-DNA hybrid ribonuclease activity]	GO:0045190 [Name: isotype switching]	GO:0016604 [Name: nuclear body]	GO:0005886 [Name: plasma membrane]	GO:0005515 [Name: protein binding]	GO:0002455 [Name: humoral immune response mediated by circulating immunoglobulin]	GO:0051321 [Name: meiotic cell cycle]	GO:0003682 [Name: chromatin binding]	GO:0005654 [Name: nucleoplasm]	GO:0051908 [Name: double-stranded DNA 5'-3' exodeoxyribonuclease activity]	GO:0090656 [Name: t-circle formation]
FANCA	DNA_REPAIR	ENSG00000187741	GO:0051090 [Name: regulation of sequence-specific DNA binding transcription factor activity]	GO:0042127 [Name: regulation of cell proliferation]	GO:0050727 [Name: regulation of inflammatory response]	GO:2000348 [Name: regulation of CD40 signaling pathway]	GO:0005515 [Name: protein binding]	GO:0005737 [Name: cytoplasm]	GO:0008584 [Name: male gonad development]	GO:0045589 [Name: regulation of regulatory T cell differentiation]	GO:0036297 [Name: interstrand cross-link repair]	GO:0005634 [Name: nucleus]	GO:0005654 [Name: nucleoplasm]	GO:0006281 [Name: DNA repair]	GO:0007140 [Name: male meiosis]	GO:0008585 [Name: female gonad development]	GO:0043240 [Name: Fanconi anaemia nuclear complex]	GO:0065003 [Name: macromolecular complex assembly]
FANCC	DNA_REPAIR	ENSG00000158169	GO:0019430 [Name: removal of superoxide radicals]	GO:0097150 [Name: neuronal stem cell population maintenance]	GO:0005737 [Name: cytoplasm]	GO:0005654 [Name: nucleoplasm]	GO:0002262 [Name: myeloid cell homeostasis]	GO:0034599 [Name: cellular response to oxidative stress]	GO:0036297 [Name: interstrand cross-link repair]	GO:0005634 [Name: nucleus]	GO:0007281 [Name: germ cell development]	GO:0048854 [Name: brain morphogenesis]	GO:0005515 [Name: protein binding]	GO:0006289 [Name: nucleotide-excision repair]	GO:0043240 [Name: Fanconi anaemia nuclear complex]	GO:0005829 [Name: cytosol]	GO:0006281 [Name: DNA repair]	GO:0065003 [Name: macromolecular complex assembly]
FEN1	DNA_REPAIR	ENSG00000168496	GO:0005515 [Name: protein binding]	GO:0005730 [Name: nucleolus]	GO:0017108 [Name: 5'-flap endonuclease activity]	GO:0090502 [Name: RNA phosphodiester bond hydrolysis, endonucleolytic]	GO:0006260 [Name: DNA replication]	GO:0004519 [Name: endonuclease activity]	GO:0009650 [Name: UV protection]	GO:0032991 [Name: macromolecular complex]	GO:0045876 [Name: positive regulation of sister chromatid cohesion]	GO:0000287 [Name: magnesium ion binding]	GO:0003684 [Name: damaged DNA binding]	GO:0004523 [Name: RNA-DNA hybrid ribonuclease activity]	GO:0004527 [Name: exonuclease activity]	GO:0008309 [Name: double-stranded DNA exodeoxyribonuclease activity]	GO:0005634 [Name: nucleus]	GO:0006284 [Name: base-excision repair]	GO:0006302 [Name: double-strand break repair]	GO:0032201 [Name: telomere maintenance via semi-conservative replication]	GO:0090305 [Name: nucleic acid phosphodiester bond hydrolysis]	GO:0000784 [Name: nuclear chromosome, telomeric region]	GO:0003690 [Name: double-stranded DNA binding]	GO:0016020 [Name: membrane]	GO:0005739 [Name: mitochondrion]	GO:0005654 [Name: nucleoplasm]	GO:0007613 [Name: memory]	GO:0043137 [Name: DNA replication, removal of RNA primer]	GO:0000724 [Name: double-strand break repair via homologous recombination]	GO:0006281 [Name: DNA repair]	GO:0048256 [Name: flap endonuclease activity]	GO:0003677 [Name: DNA binding]	GO:0008409 [Name: 5'-3' exonuclease activity]	GO:0030145 [Name: manganese ion binding]
GTF2H1	DNA_REPAIR	ENSG00000110768	GO:0006361 [Name: transcription initiation from RNA polymerase I promoter]	GO:0006367 [Name: transcription initiation from RNA polymerase II promoter]	GO:0006368 [Name: transcription elongation from RNA polymerase II promoter]	GO:0006366 [Name: transcription from RNA polymerase II promoter]	GO:0006295 [Name: nucleotide-excision repair, DNA incision, 3'-to lesion]	GO:0006296 [Name: nucleotide-excision repair, DNA incision, 5'-to lesion]	GO:0006370 [Name: 7-methylguanosine mRNA capping]	GO:0000079 [Name: regulation of cyclin-dependent protein serine/threonine kinase activity]	GO:0000439 [Name: core TFIIH complex]	GO:0005654 [Name: nucleoplasm]	GO:0006281 [Name: DNA repair]	GO:0006283 [Name: transcription-coupled nucleotide-excision repair]	GO:0006293 [Name: nucleotide-excision repair, preincision complex stabilization]	GO:0006363 [Name: termination of RNA polymerase I transcription]	GO:0006294 [Name: nucleotide-excision repair, preincision complex assembly]	GO:0070911 [Name: global genome nucleotide-excision repair]	GO:0005675 [Name: holo TFIIH complex]	GO:0006360 [Name: transcription from RNA polymerase I promoter]	GO:0004672 [Name: protein kinase activity]	GO:0008353 [Name: RNA polymerase II carboxy-terminal domain kinase activity]	GO:0005515 [Name: protein binding]	GO:0000717 [Name: nucleotide-excision repair, DNA duplex unwinding]	GO:0003682 [Name: chromatin binding]	GO:0008094 [Name: DNA-dependent ATPase activity]	GO:0033683 [Name: nucleotide-excision repair, DNA incision]	GO:0006362 [Name: transcription elongation from RNA polymerase I promoter]	GO:0045944 [Name: positive regulation of transcription from RNA polymerase II promoter]	GO:0070816 [Name: phosphorylation of RNA polymerase II C-terminal domain]
HUS1	DNA_REPAIR	ENSG00000136273	GO:0000723 [Name: telomere maintenance]	GO:0008156 [Name: negative regulation of DNA replication]	GO:0006260 [Name: DNA replication]	GO:0005654 [Name: nucleoplasm]	GO:0031573 [Name: intra-S DNA damage checkpoint]	GO:0005515 [Name: protein binding]	GO:0001932 [Name: regulation of protein phosphorylation]	GO:0005829 [Name: cytosol]	GO:0033314 [Name: mitotic DNA replication checkpoint]	GO:0044778 [Name: meiotic DNA integrity checkpoint]	GO:1901796 [Name: regulation of signal transduction by p53 class mediator]	GO:0006281 [Name: DNA repair]	GO:0000077 [Name: DNA damage checkpoint]	GO:0006468 [Name: protein phosphorylation]	GO:0009792 [Name: embryo development ending in birth or egg hatching]	GO:0035861 [Name: site of double-strand break]	GO:0000724 [Name: double-strand break repair via homologous recombination]	GO:0005634 [Name: nucleus]	GO:0030896 [Name: checkpoint clamp complex]	GO:0005730 [Name: nucleolus]	GO:0006289 [Name: nucleotide-excision repair]	GO:0006974 [Name: cellular response to DNA damage stimulus]	GO:0009411 [Name: response to UV]	GO:0071479 [Name: cellular response to ionizing radiation]
LIG1	DNA_REPAIR	ENSG00000105486	GO:0000012 [Name: single strand break repair]	GO:0080111 [Name: DNA demethylation]	GO:0006260 [Name: DNA replication]	GO:0046872 [Name: metal ion binding]	GO:0005634 [Name: nucleus]	GO:0006273 [Name: lagging strand elongation]	GO:0007049 [Name: cell cycle]	GO:0051301 [Name: cell division]	GO:0003677 [Name: DNA binding]	GO:0005739 [Name: mitochondrion]	GO:0005730 [Name: nucleolus]	GO:0071897 [Name: DNA biosynthetic process]	GO:0003910 [Name: DNA ligase (ATP) activity]	GO:0005737 [Name: cytoplasm]	GO:0006266 [Name: DNA ligation]	GO:0006310 [Name: DNA recombination]	GO:0051103 [Name: DNA ligation involved in DNA repair]	GO:0006281 [Name: DNA repair]	GO:0006302 [Name: double-strand break repair]	GO:0005524 [Name: ATP binding]	GO:0003909 [Name: DNA ligase activity]	GO:0033151 [Name: V(D)J recombination]	GO:0006284 [Name: base-excision repair]	GO:0006283 [Name: transcription-coupled nucleotide-excision repair]	GO:0009653 [Name: anatomical structure morphogenesis]	GO:1903461 [Name: Okazaki fragment processing involved in mitotic DNA replication]	GO:0006297 [Name: nucleotide-excision repair, DNA gap filling]	GO:0005654 [Name: nucleoplasm]	GO:0043231 [Name: intracellular membrane-bounded organelle]	GO:0006298 [Name: mismatch repair]
LIG3	DNA_REPAIR	ENSG00000005156	GO:0005524 [Name: ATP binding]	GO:0006288 [Name: base-excision repair, DNA ligation]	GO:0007049 [Name: cell cycle]	GO:0003909 [Name: DNA ligase activity]	GO:0006283 [Name: transcription-coupled nucleotide-excision repair]	GO:0033151 [Name: V(D)J recombination]	GO:0000724 [Name: double-strand break repair via homologous recombination]	GO:0008270 [Name: zinc ion binding]	GO:0043504 [Name: mitochondrial DNA repair]	GO:0005515 [Name: protein binding]	GO:0005739 [Name: mitochondrion]	GO:0006302 [Name: double-strand break repair]	GO:0071897 [Name: DNA biosynthetic process]	GO:0003910 [Name: DNA ligase (ATP) activity]	GO:0005654 [Name: nucleoplasm]	GO:0006266 [Name: DNA ligation]	GO:0006281 [Name: DNA repair]	GO:0006297 [Name: nucleotide-excision repair, DNA gap filling]	GO:0070421 [Name: DNA ligase III-XRCC1 complex]	GO:0097681 [Name: double-strand break repair via alternative nonhomologous end joining]	GO:0003677 [Name: DNA binding]	GO:0005737 [Name: cytoplasm]	GO:0051103 [Name: DNA ligation involved in DNA repair]	GO:0090298 [Name: negative regulation of mitochondrial DNA replication]	GO:0005634 [Name: nucleus]	GO:0006273 [Name: lagging strand elongation]	GO:0051301 [Name: cell division]
LIG4	DNA_REPAIR	ENSG00000174405	GO:0051301 [Name: cell division]	GO:0006303 [Name: double-strand break repair via nonhomologous end joining]	GO:0033152 [Name: immunoglobulin V(D)J recombination]	GO:0071897 [Name: DNA biosynthetic process]	GO:0051103 [Name: DNA ligation involved in DNA repair]	GO:0003677 [Name: DNA binding]	GO:0003910 [Name: DNA ligase (ATP) activity]	GO:0007049 [Name: cell cycle]	GO:0070419 [Name: nonhomologous end joining complex]	GO:0006260 [Name: DNA replication]	GO:0046872 [Name: metal ion binding]	GO:0005958 [Name: DNA-dependent protein kinase-DNA ligase 4 complex]	GO:0006297 [Name: nucleotide-excision repair, DNA gap filling]	GO:0032807 [Name: DNA ligase IV complex]	GO:0005524 [Name: ATP binding]	GO:0005654 [Name: nucleoplasm]	GO:0001701 [Name: in utero embryonic development]	GO:0008022 [Name: protein C-terminus binding]	GO:0016874 [Name: ligase activity]	GO:0071285 [Name: cellular response to lithium ion]	GO:0000793 [Name: condensed chromosome]	GO:0051276 [Name: chromosome organization]	GO:0000784 [Name: nuclear chromosome, telomeric region]	GO:0005634 [Name: nucleus]	GO:0006302 [Name: double-strand break repair]	GO:0007417 [Name: central nervous system development]	GO:0008283 [Name: cell proliferation]	GO:0033151 [Name: V(D)J recombination]	GO:0035019 [Name: somatic stem cell population maintenance]	GO:0050769 [Name: positive regulation of neurogenesis]	GO:0051402 [Name: neuron apoptotic process]	GO:0005515 [Name: protein binding]	GO:0002328 [Name: pro-B cell differentiation]	GO:0043524 [Name: negative regulation of neuron apoptotic process]	GO:0045190 [Name: isotype switching]	GO:0097680 [Name: double-strand break repair via classical nonhomologous end joining]	GO:0010165 [Name: response to X-ray]	GO:0010332 [Name: response to gamma radiation]	GO:0033153 [Name: T cell receptor V(D)J recombination]	GO:0003909 [Name: DNA ligase activity]	GO:0006266 [Name: DNA ligation]	GO:0071479 [Name: cellular response to ionizing radiation]	GO:0033077 [Name: T cell differentiation in thymus]	GO:0036464 [Name: cytoplasmic ribonucleoprotein granule]	GO:0048146 [Name: positive regulation of fibroblast proliferation]	GO:0075713 [Name: establishment of integrated proviral latency]	GO:2001252 [Name: positive regulation of chromosome organization]
MSH2	DNA_REPAIR	ENSG00000095002	GO:0032138 [Name: single base insertion or deletion binding]	GO:0043570 [Name: maintenance of DNA repeat elements]	GO:0000403 [Name: Y-form DNA binding]	GO:0000710 [Name: meiotic mismatch repair]	GO:0030983 [Name: mismatched DNA binding]	GO:0032357 [Name: oxidized purine DNA binding]	GO:0000406 [Name: double-strand/single-strand DNA junction binding]	GO:0003677 [Name: DNA binding]	GO:0016887 [Name: ATPase activity]	GO:0006301 [Name: postreplication repair]	GO:0032302 [Name: MutSbeta complex]	GO:0036297 [Name: interstrand cross-link repair]	GO:0006298 [Name: mismatch repair]	GO:0032142 [Name: single guanine insertion binding]	GO:0032143 [Name: single thymine insertion binding]	GO:0000400 [Name: four-way junction DNA binding]	GO:0000404 [Name: heteroduplex DNA loop binding]	GO:0000735 [Name: removal of nonhomologous ends]	GO:0006281 [Name: DNA repair]	GO:0006311 [Name: meiotic gene conversion]	GO:0006974 [Name: cellular response to DNA damage stimulus]	GO:0032137 [Name: guanine/thymine mispair binding]	GO:0032181 [Name: dinucleotide repeat insertion binding]	GO:0032301 [Name: MutSalpha complex]	GO:0032405 [Name: MutLalpha complex binding]	GO:0043111 [Name: replication fork arrest]	GO:0000228 [Name: nuclear chromosome]	GO:0005524 [Name: ATP binding]	GO:0045910 [Name: negative regulation of DNA recombination]	GO:0000166 [Name: nucleotide binding]	GO:0005634 [Name: nucleus]	GO:0006310 [Name: DNA recombination]	GO:0006312 [Name: mitotic recombination]	GO:0030466 [Name: chromatin silencing at silent mating-type cassette]	GO:0008094 [Name: DNA-dependent ATPase activity]	GO:0032135 [Name: DNA insertion or deletion binding]	GO:0032300 [Name: mismatch repair complex]	GO:0006302 [Name: double-strand break repair]	GO:0000287 [Name: magnesium ion binding]	GO:0008022 [Name: protein C-terminus binding]	GO:0008340 [Name: determination of adult lifespan]	GO:0043524 [Name: negative regulation of neuron apoptotic process]	GO:0003682 [Name: chromatin binding]	GO:0006119 [Name: oxidative phosphorylation]	GO:0008584 [Name: male gonad development]	GO:0010224 [Name: response to UV-B]	GO:0030183 [Name: B cell differentiation]
MSH3	DNA_REPAIR	ENSG00000113318	GO:0005515 [Name: protein binding]	GO:0030983 [Name: mismatched DNA binding]	GO:0000735 [Name: removal of nonhomologous ends]	GO:0003684 [Name: damaged DNA binding]	GO:0006298 [Name: mismatch repair]	GO:0006312 [Name: mitotic recombination]	GO:0032300 [Name: mismatch repair complex]	GO:0008094 [Name: DNA-dependent ATPase activity]	GO:0032135 [Name: DNA insertion or deletion binding]	GO:0000710 [Name: meiotic mismatch repair]	GO:0005634 [Name: nucleus]	GO:0007131 [Name: reciprocal meiotic recombination]	GO:0043111 [Name: replication fork arrest]	GO:0051096 [Name: positive regulation of helicase activity]	GO:0043570 [Name: maintenance of DNA repeat elements]	GO:0032302 [Name: MutSbeta complex]	GO:0019899 [Name: enzyme binding]	GO:0032137 [Name: guanine/thymine mispair binding]	GO:0032139 [Name: dinucleotide insertion or deletion binding]	GO:0032181 [Name: dinucleotide repeat insertion binding]	GO:0032142 [Name: single guanine insertion binding]	GO:0003697 [Name: single-stranded DNA binding]	GO:0042803 [Name: protein homodimerization activity]	GO:0045910 [Name: negative regulation of DNA recombination]	GO:0006281 [Name: DNA repair]	GO:0005524 [Name: ATP binding]	GO:0005654 [Name: nucleoplasm]	GO:0016447 [Name: somatic recombination of immunoglobulin gene segments]	GO:0016020 [Name: membrane]	GO:0032357 [Name: oxidized purine DNA binding]	GO:0000166 [Name: nucleotide binding]	GO:0006974 [Name: cellular response to DNA damage stimulus]	GO:0000403 [Name: Y-form DNA binding]	GO:0000406 [Name: double-strand/single-strand DNA junction binding]	GO:0000404 [Name: heteroduplex DNA loop binding]	GO:0003677 [Name: DNA binding]	GO:0005737 [Name: cytoplasm]	GO:0006310 [Name: DNA recombination]
NTHL1	DNA_REPAIR	ENSG00000065057	GO:0004519 [Name: endonuclease activity]	GO:0006296 [Name: nucleotide-excision repair, DNA incision, 5'-to lesion]	GO:0003690 [Name: double-stranded DNA binding]	GO:0003906 [Name: DNA-(apurinic or apyrimidinic site) lyase activity]	GO:0005654 [Name: nucleoplasm]	GO:0008534 [Name: oxidized purine nucleobase lesion DNA N-glycosylase activity]	GO:0019104 [Name: DNA N-glycosylase activity]	GO:0005739 [Name: mitochondrion]	GO:0000790 [Name: nuclear chromatin]	GO:0005634 [Name: nucleus]	GO:0045008 [Name: depyrimidination]	GO:0000703 [Name: oxidized pyrimidine nucleobase lesion DNA N-glycosylase activity]	GO:0046872 [Name: metal ion binding]	GO:0006285 [Name: base-excision repair, AP site formation]	GO:0005515 [Name: protein binding]	GO:0051539 [Name: 4 iron, 4 sulfur cluster binding]	GO:0003677 [Name: DNA binding]
PNKP	DNA_REPAIR	ENSG00000039650	GO:0051973 [Name: positive regulation of telomerase activity]	GO:0006979 [Name: response to oxidative stress]	GO:0010836 [Name: negative regulation of protein ADP-ribosylation]	GO:0046404 [Name: ATP-dependent polydeoxyribonucleotide 5'-hydroxyl-kinase activity]	GO:0046940 [Name: nucleoside monophosphate phosphorylation]	GO:0090305 [Name: nucleic acid phosphodiester bond hydrolysis]	GO:0098506 [Name: polynucleotide 3' dephosphorylation]	GO:2001034 [Name: positive regulation of double-strand break repair via nonhomologous end joining]	GO:0003684 [Name: damaged DNA binding]	GO:0046403 [Name: polynucleotide 3'-phosphatase activity]	GO:0005515 [Name: protein binding]	GO:0005739 [Name: mitochondrion]	GO:0016311 [Name: dephosphorylation]	GO:0042769 [Name: DNA damage response, detection of DNA damage]	GO:0050145 [Name: nucleoside phosphate kinase activity]	GO:0000718 [Name: nucleotide-excision repair, DNA damage removal]	GO:0005634 [Name: nucleus]	GO:0005654 [Name: nucleoplasm]	GO:0005730 [Name: nucleolus]	GO:0006261 [Name: DNA-dependent DNA replication]	GO:0006281 [Name: DNA repair]	GO:1904355 [Name: positive regulation of telomere capping]	GO:0016020 [Name: membrane]	GO:0005524 [Name: ATP binding]	GO:0017076 [Name: purine nucleotide binding]	GO:0003690 [Name: double-stranded DNA binding]	GO:0004519 [Name: endonuclease activity]	GO:0032212 [Name: positive regulation of telomere maintenance via telomerase]	GO:0009314 [Name: response to radiation]	GO:0046939 [Name: nucleotide phosphorylation]
POLD1	DNA_REPAIR	ENSG00000062822	GO:0034644 [Name: cellular response to UV]	GO:0070987 [Name: error-free translesion synthesis]	GO:0055089 [Name: fatty acid homeostasis]	GO:0071897 [Name: DNA biosynthetic process]	GO:0090305 [Name: nucleic acid phosphodiester bond hydrolysis]	GO:0000731 [Name: DNA synthesis involved in DNA repair]	GO:0051539 [Name: 4 iron, 4 sulfur cluster binding]	GO:0003684 [Name: damaged DNA binding]	GO:0046872 [Name: metal ion binding]	GO:0043625 [Name: delta DNA polymerase complex]	GO:0000166 [Name: nucleotide binding]	GO:0003682 [Name: chromatin binding]	GO:0006261 [Name: DNA-dependent DNA replication]	GO:0000784 [Name: nuclear chromosome, telomeric region]	GO:0016235 [Name: aggresome]	GO:0006260 [Name: DNA replication]	GO:0000723 [Name: telomere maintenance]	GO:0008296 [Name: 3'-5'-exodeoxyribonuclease activity]	GO:0032201 [Name: telomere maintenance via semi-conservative replication]	GO:0045004 [Name: DNA replication proofreading]	GO:0005634 [Name: nucleus]	GO:0006287 [Name: base-excision repair, gap-filling]	GO:0005515 [Name: protein binding]	GO:0003887 [Name: DNA-directed DNA polymerase activity]	GO:0005654 [Name: nucleoplasm]	GO:0042769 [Name: DNA damage response, detection of DNA damage]	GO:0005829 [Name: cytosol]	GO:0006281 [Name: DNA repair]	GO:0006298 [Name: mismatch repair]	GO:0009411 [Name: response to UV]	GO:0006283 [Name: transcription-coupled nucleotide-excision repair]	GO:0006296 [Name: nucleotide-excision repair, DNA incision, 5'-to lesion]	GO:0019985 [Name: translesion synthesis]	GO:0000109 [Name: nucleotide-excision repair complex]	GO:0003677 [Name: DNA binding]	GO:0016020 [Name: membrane]	GO:0006297 [Name: nucleotide-excision repair, DNA gap filling]	GO:0033683 [Name: nucleotide-excision repair, DNA incision]
POLE	DNA_REPAIR	ENSG00000177084	GO:0006260 [Name: DNA replication]	GO:0000166 [Name: nucleotide binding]	GO:0005634 [Name: nucleus]	GO:0032201 [Name: telomere maintenance via semi-conservative replication]	GO:0005515 [Name: protein binding]	GO:0006270 [Name: DNA replication initiation]	GO:0008310 [Name: single-stranded DNA 3'-5' exodeoxyribonuclease activity]	GO:0048568 [Name: embryonic organ development]	GO:0000082 [Name: G1/S transition of mitotic cell cycle]	GO:0005654 [Name: nucleoplasm]	GO:0008622 [Name: epsilon DNA polymerase complex]	GO:0045004 [Name: DNA replication proofreading]	GO:0005886 [Name: plasma membrane]	GO:0000731 [Name: DNA synthesis involved in DNA repair]	GO:0003677 [Name: DNA binding]	GO:0008270 [Name: zinc ion binding]	GO:0000278 [Name: mitotic cell cycle]	GO:0003887 [Name: DNA-directed DNA polymerase activity]	GO:0006287 [Name: base-excision repair, gap-filling]	GO:0006297 [Name: nucleotide-excision repair, DNA gap filling]	GO:0003682 [Name: chromatin binding]	GO:0006272 [Name: leading strand elongation]	GO:0051539 [Name: 4 iron, 4 sulfur cluster binding]	GO:0090305 [Name: nucleic acid phosphodiester bond hydrolysis]
POLE2	DNA_REPAIR	ENSG00000100479	GO:0008622 [Name: epsilon DNA polymerase complex]	GO:0003887 [Name: DNA-directed DNA polymerase activity]	GO:0003677 [Name: DNA binding]	GO:0043231 [Name: intracellular membrane-bounded organelle]	GO:0006270 [Name: DNA replication initiation]	GO:0016604 [Name: nuclear body]	GO:0032201 [Name: telomere maintenance via semi-conservative replication]	GO:0006261 [Name: DNA-dependent DNA replication]	GO:0006260 [Name: DNA replication]	GO:0000082 [Name: G1/S transition of mitotic cell cycle]	GO:0005654 [Name: nucleoplasm]	GO:0005515 [Name: protein binding]	GO:0006281 [Name: DNA repair]	GO:0042276 [Name: error-prone translesion synthesis]
RAD1	DNA_REPAIR	ENSG00000113456	GO:0004519 [Name: endonuclease activity]	GO:0004520 [Name: endodeoxyribonuclease activity]	GO:0006281 [Name: DNA repair]	GO:0006296 [Name: nucleotide-excision repair, DNA incision, 5'-to lesion]	GO:0000735 [Name: removal of nonhomologous ends]	GO:0003697 [Name: single-stranded DNA binding]	GO:0006277 [Name: DNA amplification]	GO:0000710 [Name: meiotic mismatch repair]	GO:0003677 [Name: DNA binding]	GO:0004518 [Name: nuclease activity]	GO:0006312 [Name: mitotic recombination]	GO:0000736 [Name: double-strand break repair via single-strand annealing, removal of nonhomologous ends]	GO:1901255 [Name: nucleotide-excision repair involved in interstrand cross-link repair]	GO:0000014 [Name: single-stranded DNA endodeoxyribonuclease activity]	GO:0000712 [Name: resolution of meiotic recombination intermediates]	GO:0000724 [Name: double-strand break repair via homologous recombination]	GO:0005634 [Name: nucleus]	GO:0000110 [Name: nucleotide-excision repair factor 1 complex]	GO:0003684 [Name: damaged DNA binding]	GO:0006974 [Name: cellular response to DNA damage stimulus]	GO:0016787 [Name: hydrolase activity]	GO:0030896 [Name: checkpoint clamp complex]	GO:0051598 [Name: meiotic recombination checkpoint]	GO:0005654 [Name: nucleoplasm]	GO:0008408 [Name: 3'-5' exonuclease activity]	GO:0021762 [Name: substantia nigra development]	GO:0071479 [Name: cellular response to ionizing radiation]	GO:0005515 [Name: protein binding]	GO:0005694 [Name: chromosome]	GO:0043231 [Name: intracellular membrane-bounded organelle]	GO:0042025 [Name: host cell nucleus]	GO:0090305 [Name: nucleic acid phosphodiester bond hydrolysis]	GO:1901796 [Name: regulation of signal transduction by p53 class mediator]	GO:0006260 [Name: DNA replication]	GO:0000077 [Name: DNA damage checkpoint]	GO:0008853 [Name: exodeoxyribonuclease III activity]
RAD17	DNA_REPAIR	ENSG00000276618	GO:0000076 [Name: DNA replication checkpoint]	GO:0005654 [Name: nucleoplasm]	GO:1901796 [Name: regulation of signal transduction by p53 class mediator]	GO:0006260 [Name: DNA replication]	GO:0000077 [Name: DNA damage checkpoint]	GO:0007093 [Name: mitotic cell cycle checkpoint]	GO:0008156 [Name: negative regulation of DNA replication]	GO:0003689 [Name: DNA clamp loader activity]	GO:0005730 [Name: nucleolus]	GO:0006281 [Name: DNA repair]	GO:0003682 [Name: chromatin binding]	GO:0000790 [Name: nuclear chromatin]	GO:0006974 [Name: cellular response to DNA damage stimulus]	GO:0033314 [Name: mitotic DNA replication checkpoint]	GO:0005515 [Name: protein binding]	GO:0000781 [Name: chromosome, telomeric region]	GO:0005634 [Name: nucleus]	GO:0042025 [Name: host cell nucleus]	GO:0005524 [Name: ATP binding]	GO:0031389 [Name: Rad17 RFC-like complex]	GO:0042325 [Name: regulation of phosphorylation]	GO:0003684 [Name: damaged DNA binding]	GO:0007131 [Name: reciprocal meiotic recombination]	GO:0004518 [Name: nuclease activity]	GO:0090305 [Name: nucleic acid phosphodiester bond hydrolysis]	GO:0030896 [Name: checkpoint clamp complex]	GO:0003677 [Name: DNA binding]	GO:0003690 [Name: double-stranded DNA binding]	GO:0016787 [Name: hydrolase activity]	GO:0006302 [Name: double-strand break repair]
RAD51	DNA_REPAIR	ENSG00000051180	GO:0003690 [Name: double-stranded DNA binding]	GO:0005524 [Name: ATP binding]	GO:0006281 [Name: DNA repair]	GO:0070192 [Name: chromosome organization involved in meiotic cell cycle]	GO:0000722 [Name: telomere maintenance via recombination]	GO:0043504 [Name: mitochondrial DNA repair]	GO:0006312 [Name: mitotic recombination]	GO:0008094 [Name: DNA-dependent ATPase activity]	GO:0000228 [Name: nuclear chromosome]	GO:0000794 [Name: condensed nuclear chromosome]	GO:0006310 [Name: DNA recombination]	GO:0030491 [Name: heteroduplex formation]	GO:0000150 [Name: recombinase activity]	GO:0000166 [Name: nucleotide binding]	GO:0000709 [Name: meiotic joint molecule formation]	GO:0003677 [Name: DNA binding]	GO:0003697 [Name: single-stranded DNA binding]	GO:0005634 [Name: nucleus]	GO:0006289 [Name: nucleotide-excision repair]	GO:0006302 [Name: double-strand break repair]	GO:0010212 [Name: response to ionizing radiation]	GO:0000724 [Name: double-strand break repair via homologous recombination]	GO:0000730 [Name: DNA recombinase assembly]	GO:0005759 [Name: mitochondrial matrix]	GO:0042148 [Name: strand invasion]	GO:0005515 [Name: protein binding]	GO:0006259 [Name: DNA metabolic process]	GO:0006974 [Name: cellular response to DNA damage stimulus]	GO:0007131 [Name: reciprocal meiotic recombination]	GO:1990426 [Name: mitotic recombination-dependent replication fork processing]	GO:0005694 [Name: chromosome]	GO:0000784 [Name: nuclear chromosome, telomeric region]	GO:0051106 [Name: positive regulation of DNA ligation]	GO:0000790 [Name: nuclear chromatin]	GO:0071479 [Name: cellular response to ionizing radiation]	GO:0006268 [Name: DNA unwinding involved in DNA replication]	GO:0008022 [Name: protein C-terminus binding]	GO:0035861 [Name: site of double-strand break]	GO:0070182 [Name: DNA polymerase binding]	GO:0003682 [Name: chromatin binding]	GO:0000793 [Name: condensed chromosome]	GO:0010569 [Name: regulation of double-strand break repair via homologous recombination]	GO:0010833 [Name: telomere maintenance via telomere lengthening]	GO:0017116 [Name: single-stranded DNA-dependent ATP-dependent DNA helicase activity]	GO:0072757 [Name: cellular response to camptothecin]	GO:0001932 [Name: regulation of protein phosphorylation]	GO:0005815 [Name: microtubule organizing center]
RAD9A	DNA_REPAIR	ENSG00000172613	GO:0000077 [Name: DNA damage checkpoint]	GO:0017124 [Name: SH3 domain binding]	GO:1901796 [Name: regulation of signal transduction by p53 class mediator]	GO:0005737 [Name: cytoplasm]	GO:0005654 [Name: nucleoplasm]	GO:0008408 [Name: 3'-5' exonuclease activity]	GO:0000076 [Name: DNA replication checkpoint]	GO:0008853 [Name: exodeoxyribonuclease III activity]	GO:0042826 [Name: histone deacetylase binding]	GO:0090305 [Name: nucleic acid phosphodiester bond hydrolysis]	GO:0006260 [Name: DNA replication]	GO:0005515 [Name: protein binding]	GO:0006281 [Name: DNA repair]	GO:0006974 [Name: cellular response to DNA damage stimulus]	GO:0071479 [Name: cellular response to ionizing radiation]	GO:0005634 [Name: nucleus]	GO:0019901 [Name: protein kinase binding]	GO:0030896 [Name: checkpoint clamp complex]	GO:0031573 [Name: intra-S DNA damage checkpoint]	GO:0019899 [Name: enzyme binding]	GO:1902231 [Name: positive regulation of intrinsic apoptotic signaling pathway in response to DNA damage]
RECQL5	DNA_REPAIR	ENSG00000108469	GO:0032508 [Name: DNA duplex unwinding]	GO:0072757 [Name: cellular response to camptothecin]	GO:0006260 [Name: DNA replication]	GO:0000993 [Name: RNA polymerase II core binding]	GO:0003678 [Name: DNA helicase activity]	GO:0005634 [Name: nucleus]	GO:0005654 [Name: nucleoplasm]	GO:0006310 [Name: DNA recombination]	GO:0009378 [Name: four-way junction helicase activity]	GO:2000042 [Name: negative regulation of double-strand break repair via homologous recombination]	GO:0000278 [Name: mitotic cell cycle]	GO:0006268 [Name: DNA unwinding involved in DNA replication]	GO:0051301 [Name: cell division]	GO:0000724 [Name: double-strand break repair via homologous recombination]	GO:0005524 [Name: ATP binding]	GO:0006259 [Name: DNA metabolic process]	GO:0006281 [Name: DNA repair]	GO:0043138 [Name: 3'-5' DNA helicase activity]	GO:1990414 [Name: replication-born double-strand break repair via sister chromatid exchange]	GO:0005829 [Name: cytosol]	GO:0016591 [Name: DNA-directed RNA polymerase II, holoenzyme]	GO:0034244 [Name: negative regulation of transcription elongation from RNA polymerase II promoter]	GO:0003676 [Name: nucleic acid binding]	GO:0005694 [Name: chromosome]	GO:0005737 [Name: cytoplasm]	GO:0051304 [Name: chromosome separation]
RPA1	DNA_REPAIR	ENSG00000132383	GO:0006260 [Name: DNA replication]	GO:0000082 [Name: G1/S transition of mitotic cell cycle]	GO:0000723 [Name: telomere maintenance]	GO:0003697 [Name: single-stranded DNA binding]	GO:0034502 [Name: protein localization to chromosome]	GO:0036297 [Name: interstrand cross-link repair]	GO:0098505 [Name: G-rich strand telomeric DNA binding]	GO:1901796 [Name: regulation of signal transduction by p53 class mediator]	GO:0046872 [Name: metal ion binding]	GO:0006289 [Name: nucleotide-excision repair]	GO:0016605 [Name: PML body]	GO:0090734 [Name: site of DNA damage]	GO:0003684 [Name: damaged DNA binding]	GO:0006261 [Name: DNA-dependent DNA replication]	GO:0006268 [Name: DNA unwinding involved in DNA replication]	GO:0006294 [Name: nucleotide-excision repair, preincision complex assembly]	GO:0006297 [Name: nucleotide-excision repair, DNA gap filling]	GO:0006974 [Name: cellular response to DNA damage stimulus]	GO:0007004 [Name: telomere maintenance via telomerase]	GO:0042276 [Name: error-prone translesion synthesis]	GO:0043047 [Name: single-stranded telomeric DNA binding]	GO:0043565 [Name: sequence-specific DNA binding]	GO:0000724 [Name: double-strand break repair via homologous recombination]	GO:0000784 [Name: nuclear chromosome, telomeric region]	GO:0005634 [Name: nucleus]	GO:0033683 [Name: nucleotide-excision repair, DNA incision]	GO:0005515 [Name: protein binding]	GO:0006283 [Name: transcription-coupled nucleotide-excision repair]	GO:0070987 [Name: error-free translesion synthesis]	GO:0051321 [Name: meiotic cell cycle]	GO:1900034 [Name: regulation of cellular response to heat]	GO:0006281 [Name: DNA repair]	GO:0006310 [Name: DNA recombination]	GO:0042769 [Name: DNA damage response, detection of DNA damage]	GO:0005654 [Name: nucleoplasm]	GO:0005662 [Name: DNA replication factor A complex]	GO:0006298 [Name: mismatch repair]	GO:0019985 [Name: translesion synthesis]	GO:0032201 [Name: telomere maintenance via semi-conservative replication]	GO:0006284 [Name: base-excision repair]	GO:0006293 [Name: nucleotide-excision repair, preincision complex stabilization]	GO:0006295 [Name: nucleotide-excision repair, DNA incision, 3'-to lesion]	GO:0006296 [Name: nucleotide-excision repair, DNA incision, 5'-to lesion]
RUVBL2	DNA_REPAIR	ENSG00000183207	GO:0000812 [Name: Swr1 complex]	GO:0032508 [Name: DNA duplex unwinding]	GO:0035267 [Name: NuA4 histone acetyltransferase complex]	GO:0005634 [Name: nucleus]	GO:0071339 [Name: MLL1 complex]	GO:0043968 [Name: histone H2A acetylation]	GO:0043139 [Name: 5'-3' DNA helicase activity]	GO:0043967 [Name: histone H4 acetylation]	GO:0005524 [Name: ATP binding]	GO:0005737 [Name: cytoplasm]	GO:0006310 [Name: DNA recombination]	GO:0006281 [Name: DNA repair]	GO:0005515 [Name: protein binding]	GO:0005719 [Name: nuclear euchromatin]	GO:0005813 [Name: centrosome]	GO:0035066 [Name: positive regulation of histone acetylation]	GO:0042803 [Name: protein homodimerization activity]	GO:0097255 [Name: R2TP complex]	GO:0000978 [Name: RNA polymerase II core promoter proximal region sequence-specific DNA binding]	GO:0001094 [Name: TFIID-class transcription factor binding]	GO:0003714 [Name: transcription corepressor activity]	GO:0006338 [Name: chromatin remodeling]	GO:0017025 [Name: TBP-class protein binding]	GO:0070062 [Name: extracellular exosome]	GO:0071392 [Name: cellular response to estradiol stimulus]	GO:0000492 [Name: box C/D snoRNP assembly]	GO:0031490 [Name: chromatin DNA binding]	GO:0040008 [Name: regulation of growth]	GO:0045944 [Name: positive regulation of transcription from RNA polymerase II promoter]	GO:0005622 [Name: intracellular]	GO:0006457 [Name: protein folding]	GO:0034644 [Name: cellular response to UV]	GO:0043531 [Name: ADP binding]	GO:0051117 [Name: ATPase binding]	GO:0016020 [Name: membrane]	GO:0005829 [Name: cytosol]	GO:0016887 [Name: ATPase activity]	GO:0042802 [Name: identical protein binding]	GO:0016363 [Name: nuclear matrix]	GO:0016573 [Name: histone acetylation]	GO:0031011 [Name: Ino80 complex]	GO:1903507 [Name: negative regulation of nucleic acid-templated transcription]	GO:1904874 [Name: positive regulation of telomerase RNA localization to Cajal body]	GO:0051082 [Name: unfolded protein binding]	GO:0003678 [Name: DNA helicase activity]	GO:0005654 [Name: nucleoplasm]	GO:0008013 [Name: beta-catenin binding]
SMC1A	DNA_REPAIR	ENSG00000072501	GO:0005515 [Name: protein binding]	GO:0005694 [Name: chromosome]	GO:0019827 [Name: stem cell population maintenance]	GO:0030893 [Name: meiotic cohesin complex]	GO:0036033 [Name: mediator complex binding]	GO:0005524 [Name: ATP binding]	GO:0016363 [Name: nuclear matrix]	GO:0000775 [Name: chromosome, centromeric region]	GO:1901673 [Name: regulation of mitotic spindle assembly]	GO:0003682 [Name: chromatin binding]	GO:0046982 [Name: protein heterodimerization activity]	GO:0051321 [Name: meiotic cell cycle]	GO:0000070 [Name: mitotic sister chromatid segregation]	GO:0000776 [Name: kinetochore]	GO:0000777 [Name: condensed chromosome kinetochore]	GO:0009314 [Name: response to radiation]	GO:0097431 [Name: mitotic spindle pole]	GO:0000794 [Name: condensed nuclear chromosome]	GO:0005829 [Name: cytosol]	GO:0005634 [Name: nucleus]	GO:0006281 [Name: DNA repair]	GO:0008278 [Name: cohesin complex]	GO:0051301 [Name: cell division]	GO:0003723 [Name: RNA binding]	GO:0005654 [Name: nucleoplasm]	GO:0007062 [Name: sister chromatid cohesion]	GO:0007064 [Name: mitotic sister chromatid cohesion]	GO:0072423 [Name: response to DNA damage checkpoint signaling]
TDG	DNA_REPAIR	ENSG00000139372	GO:0005886 [Name: plasma membrane]	GO:0005634 [Name: nucleus]	GO:0006285 [Name: base-excision repair, AP site formation]	GO:0006325 [Name: chromatin organization]	GO:0031402 [Name: sodium ion binding]	GO:0045008 [Name: depyrimidination]	GO:0000122 [Name: negative regulation of transcription from RNA polymerase II promoter]	GO:0003677 [Name: DNA binding]	GO:0003690 [Name: double-stranded DNA binding]	GO:0008134 [Name: transcription factor binding]	GO:1902544 [Name: regulation of DNA N-glycosylase activity]	GO:0003684 [Name: damaged DNA binding]	GO:0042803 [Name: protein homodimerization activity]	GO:0000287 [Name: magnesium ion binding]	GO:0005080 [Name: protein kinase C binding]	GO:0006298 [Name: mismatch repair]	GO:0030983 [Name: mismatched DNA binding]	GO:0031404 [Name: chloride ion binding]	GO:0040029 [Name: regulation of gene expression, epigenetic]	GO:0045995 [Name: regulation of embryonic development]	GO:0003712 [Name: transcription cofactor activity]	GO:0019904 [Name: protein domain specific binding]	GO:0035511 [Name: oxidative DNA demethylation]	GO:0005524 [Name: ATP binding]	GO:0032183 [Name: SUMO binding]	GO:0035562 [Name: negative regulation of chromatin binding]	GO:0043621 [Name: protein self-association]	GO:0043739 [Name: G/U mismatch-specific uracil-DNA glycosylase activity]	GO:0080111 [Name: DNA demethylation]	GO:0004844 [Name: uracil DNA N-glycosylase activity]	GO:0005654 [Name: nucleoplasm]	GO:0006284 [Name: base-excision repair]	GO:0008263 [Name: pyrimidine-specific mismatch base pair DNA N-glycosylase activity]	GO:0019104 [Name: DNA N-glycosylase activity]	GO:0016605 [Name: PML body]	GO:0005515 [Name: protein binding]	GO:0032091 [Name: negative regulation of protein binding]
UBE2N	DNA_REPAIR	ENSG00000177889	GO:0000151 [Name: ubiquitin ligase complex]	GO:0035370 [Name: UBC13-UEV1A complex]	GO:0004842 [Name: ubiquitin-protein transferase activity]	GO:0061631 [Name: ubiquitin conjugating enzyme activity]	GO:0070534 [Name: protein K63-linked ubiquitination]	GO:0005524 [Name: ATP binding]	GO:0003723 [Name: RNA binding]	GO:0007254 [Name: JNK cascade]	GO:0045739 [Name: positive regulation of DNA repair]	GO:0006303 [Name: double-strand break repair via nonhomologous end joining]	GO:0050852 [Name: T cell receptor signaling pathway]	GO:0051443 [Name: positive regulation of ubiquitin-protein transferase activity]	GO:0070062 [Name: extracellular exosome]	GO:0005829 [Name: cytosol]	GO:0016567 [Name: protein ubiquitination]	GO:0031058 [Name: positive regulation of histone modification]	GO:0005634 [Name: nucleus]	GO:0043123 [Name: positive regulation of I-kappaB kinase/NF-kappaB signaling]	GO:0005737 [Name: cytoplasm]	GO:0016574 [Name: histone ubiquitination]	GO:0043130 [Name: ubiquitin binding]	GO:0000187 [Name: activation of MAPK activity]	GO:0005515 [Name: protein binding]	GO:0000724 [Name: double-strand break repair via homologous recombination]	GO:0000729 [Name: DNA double-strand break processing]	GO:0006282 [Name: regulation of DNA repair]	GO:0006464 [Name: cellular protein modification process]	GO:0006508 [Name: proteolysis]	GO:0032991 [Name: macromolecular complex]	GO:0070498 [Name: interleukin-1-mediated signaling pathway]	GO:0001650 [Name: fibrillar center]	GO:0005654 [Name: nucleoplasm]	GO:0006301 [Name: postreplication repair]	GO:0031372 [Name: UBC13-MMS2 complex]	GO:0031625 [Name: ubiquitin protein ligase binding]	GO:0033182 [Name: regulation of histone ubiquitination]	GO:0051092 [Name: positive regulation of NF-kappaB transcription factor activity]	GO:0070423 [Name: nucleotide-binding oligomerization domain containing signaling pathway]
UNG	DNA_REPAIR	ENSG00000076248	GO:0003684 [Name: damaged DNA binding]	GO:0005654 [Name: nucleoplasm]	GO:0006284 [Name: base-excision repair]	GO:0043024 [Name: ribosomal small subunit binding]	GO:0004844 [Name: uracil DNA N-glycosylase activity]	GO:0005515 [Name: protein binding]	GO:0005634 [Name: nucleus]	GO:0006281 [Name: DNA repair]	GO:0016032 [Name: viral process]	GO:0045190 [Name: isotype switching]	GO:0043066 [Name: negative regulation of apoptotic process]	GO:0045008 [Name: depyrimidination]	GO:0097510 [Name: base-excision repair, AP site formation via deaminated base removal]	GO:0005739 [Name: mitochondrion]	GO:0016446 [Name: somatic hypermutation of immunoglobulin genes]	GO:0009507 [Name: chloroplast]
UPF1	DNA_REPAIR	ENSG00000005007	GO:0000784 [Name: nuclear chromosome, telomeric region]	GO:0003723 [Name: RNA binding]	GO:0005654 [Name: nucleoplasm]	GO:0000294 [Name: nuclear-transcribed mRNA catabolic process, endonucleolytic cleavage-dependent decay]	GO:0000956 [Name: nuclear-transcribed mRNA catabolic process]	GO:0005524 [Name: ATP binding]	GO:0042162 [Name: telomeric DNA binding]	GO:0032201 [Name: telomere maintenance via semi-conservative replication]	GO:0044530 [Name: supraspliceosomal complex]	GO:0071044 [Name: histone mRNA catabolic process]	GO:0000184 [Name: nuclear-transcribed mRNA catabolic process, nonsense-mediated decay]	GO:0003682 [Name: chromatin binding]	GO:0004386 [Name: helicase activity]	GO:0005737 [Name: cytoplasm]	GO:0016032 [Name: viral process]	GO:0061014 [Name: positive regulation of mRNA catabolic process]	GO:0061158 [Name: 3'-UTR-mediated mRNA destabilization]	GO:0003724 [Name: RNA helicase activity]	GO:0005829 [Name: cytosol]	GO:0005634 [Name: nucleus]	GO:0008270 [Name: zinc ion binding]	GO:0005515 [Name: protein binding]	GO:0000932 [Name: P-body]	GO:0006406 [Name: mRNA export from nucleus]	GO:0009048 [Name: dosage compensation by inactivation of X chromosome]	GO:0044770 [Name: cell cycle phase transition]	GO:0071222 [Name: cellular response to lipopolysaccharide]	GO:0071347 [Name: cellular response to interleukin-1]	GO:0000785 [Name: chromatin]	GO:0006281 [Name: DNA repair]	GO:0006449 [Name: regulation of translational termination]	GO:0035145 [Name: exon-exon junction complex]	GO:0006260 [Name: DNA replication]	GO:0032204 [Name: regulation of telomere maintenance]
UVRAG	DNA_REPAIR	ENSG00000198382	GO:0032801 [Name: receptor catabolic process]	GO:1901098 [Name: positive regulation of autophagosome maturation]	GO:0007059 [Name: chromosome segregation]	GO:0032465 [Name: regulation of cytokinesis]	GO:0000323 [Name: lytic vacuole]	GO:0000421 [Name: autophagosome membrane]	GO:0071900 [Name: regulation of protein serine/threonine kinase activity]	GO:0097680 [Name: double-strand break repair via classical nonhomologous end joining]	GO:0005515 [Name: protein binding]	GO:0005768 [Name: endosome]	GO:0005769 [Name: early endosome]	GO:0007098 [Name: centrosome cycle]	GO:0070418 [Name: DNA-dependent protein kinase complex]	GO:0097352 [Name: autophagosome maturation]	GO:0005764 [Name: lysosome]	GO:0005813 [Name: centrosome]	GO:0035493 [Name: SNARE complex assembly]	GO:0005737 [Name: cytoplasm]	GO:0046718 [Name: viral entry into host cell]	GO:0030496 [Name: midbody]	GO:0045335 [Name: phagocytic vesicle]	GO:0051684 [Name: maintenance of Golgi location]	GO:0071985 [Name: multivesicular body sorting pathway]	GO:0000149 [Name: SNARE binding]	GO:0005783 [Name: endoplasmic reticulum]	GO:0005770 [Name: late endosome]	GO:0006281 [Name: DNA repair]	GO:0007051 [Name: spindle organization]	GO:0000775 [Name: chromosome, centromeric region]	GO:0006890 [Name: retrograde vesicle-mediated transport, Golgi to ER]	GO:0006914 [Name: autophagy]	GO:0017124 [Name: SH3 domain binding]
XAB2	DNA_REPAIR	ENSG00000076924	GO:0000349 [Name: generation of catalytic spliceosome for first transesterification step]	GO:0043231 [Name: intracellular membrane-bounded organelle]	GO:0006283 [Name: transcription-coupled nucleotide-excision repair]	GO:0006351 [Name: transcription, DNA-templated]	GO:0071014 [Name: post-mRNA release spliceosomal complex]	GO:0000974 [Name: Prp19 complex]	GO:0071007 [Name: U2-type catalytic step 2 spliceosome]	GO:0005515 [Name: protein binding]	GO:0021987 [Name: cerebral cortex development]	GO:0005634 [Name: nucleus]	GO:0005654 [Name: nucleoplasm]	GO:0001824 [Name: blastocyst development]	GO:0016020 [Name: membrane]	GO:0071013 [Name: catalytic step 2 spliceosome]	GO:0000398 [Name: mRNA splicing, via spliceosome]
XPC	DNA_REPAIR	ENSG00000154767	GO:0000111 [Name: nucleotide-excision repair factor 2 complex]	GO:0005515 [Name: protein binding]	GO:0000717 [Name: nucleotide-excision repair, DNA duplex unwinding]	GO:0000720 [Name: pyrimidine dimer repair by nucleotide-excision repair]	GO:0005829 [Name: cytosol]	GO:0006281 [Name: DNA repair]	GO:0000405 [Name: bubble DNA binding]	GO:0006289 [Name: nucleotide-excision repair]	GO:0006294 [Name: nucleotide-excision repair, preincision complex assembly]	GO:0006298 [Name: mismatch repair]	GO:0010224 [Name: response to UV-B]	GO:0045893 [Name: positive regulation of transcription, DNA-templated]	GO:0003684 [Name: damaged DNA binding]	GO:0003697 [Name: single-stranded DNA binding]	GO:0003713 [Name: transcription coactivator activity]	GO:0005634 [Name: nucleus]	GO:0000109 [Name: nucleotide-excision repair complex]	GO:0042493 [Name: response to drug]	GO:0005737 [Name: cytoplasm]	GO:0010996 [Name: response to auditory stimulus]	GO:0031573 [Name: intra-S DNA damage checkpoint]	GO:0070911 [Name: global genome nucleotide-excision repair]	GO:0071942 [Name: XPC complex]	GO:0000404 [Name: heteroduplex DNA loop binding]	GO:1901990 [Name: regulation of mitotic cell cycle phase transition]	GO:0005654 [Name: nucleoplasm]	GO:0044877 [Name: macromolecular complex binding]	GO:0070914 [Name: UV-damage excision repair]	GO:0090734 [Name: site of DNA damage]	GO:1990731 [Name: UV-damage excision repair, DNA incision]	GO:0005886 [Name: plasma membrane]	GO:0000715 [Name: nucleotide-excision repair, DNA damage recognition]	GO:0005739 [Name: mitochondrion]	GO:0005730 [Name: nucleolus]	GO:0043231 [Name: intracellular membrane-bounded organelle]
XRCC6	DNA_REPAIR	ENSG00000196419	GO:0000783 [Name: nuclear telomere cap complex]	GO:0002218 [Name: activation of innate immune response]	GO:0005524 [Name: ATP binding]	GO:0044212 [Name: transcription regulatory region DNA binding]	GO:0032993 [Name: protein-DNA complex]	GO:0043312 [Name: neutrophil degranulation]	GO:0044877 [Name: macromolecular complex binding]	GO:0003691 [Name: double-stranded telomeric DNA binding]	GO:0003723 [Name: RNA binding]	GO:0005667 [Name: transcription factor complex]	GO:0030332 [Name: cyclin binding]	GO:0032481 [Name: positive regulation of type I interferon production]	GO:0042162 [Name: telomeric DNA binding]	GO:0032991 [Name: macromolecular complex]	GO:0051575 [Name: 5'-deoxyribose-5-phosphate lyase activity]	GO:0071480 [Name: cellular response to gamma radiation]	GO:0007420 [Name: brain development]	GO:0008022 [Name: protein C-terminus binding]	GO:0045893 [Name: positive regulation of transcription, DNA-templated]	GO:0045892 [Name: negative regulation of transcription, DNA-templated]	GO:0034774 [Name: secretory granule lumen]	GO:0045087 [Name: innate immune response]	GO:0097680 [Name: double-strand break repair via classical nonhomologous end joining]	GO:1904813 [Name: ficolin-1-rich granule lumen]	GO:0000723 [Name: telomere maintenance]	GO:0005829 [Name: cytosol]	GO:0005730 [Name: nucleolus]	GO:0006266 [Name: DNA ligation]	GO:0032508 [Name: DNA duplex unwinding]	GO:0070419 [Name: nonhomologous end joining complex]	GO:0016020 [Name: membrane]	GO:0005576 [Name: extracellular region]	GO:0005634 [Name: nucleus]	GO:0043564 [Name: Ku70:Ku80 complex]	GO:0045944 [Name: positive regulation of transcription from RNA polymerase II promoter]	GO:0071481 [Name: cellular response to X-ray]	GO:0075713 [Name: establishment of integrated proviral latency]	GO:0000784 [Name: nuclear chromosome, telomeric region]	GO:0003678 [Name: DNA helicase activity]	GO:0003690 [Name: double-stranded DNA binding]	GO:0006310 [Name: DNA recombination]	GO:0071475 [Name: cellular hyperosmotic salinity response]	GO:0005515 [Name: protein binding]	GO:0003677 [Name: DNA binding]	GO:0003684 [Name: damaged DNA binding]	GO:0005654 [Name: nucleoplasm]	GO:0006303 [Name: double-strand break repair via nonhomologous end joining]
AGR2	EMT	ENSG00000106541	GO:0005515 [Name: protein binding]	GO:0005783 [Name: endoplasmic reticulum]	GO:0034976 [Name: response to endoplasmic reticulum stress]	GO:1903078 [Name: positive regulation of protein localization to plasma membrane]	GO:0060480 [Name: lung goblet cell differentiation]	GO:0060548 [Name: negative regulation of cell death]	GO:0010811 [Name: positive regulation of cell-substrate adhesion]	GO:0048639 [Name: positive regulation of developmental growth]	GO:0070254 [Name: mucus secretion]	GO:0002162 [Name: dystroglycan binding]	GO:0005615 [Name: extracellular space]	GO:0045742 [Name: positive regulation of epidermal growth factor receptor signaling pathway]	GO:0042802 [Name: identical protein binding]	GO:1903896 [Name: positive regulation of IRE1-mediated unfolded protein response]	GO:1903899 [Name: positive regulation of PERK-mediated unfolded protein response]	GO:0005154 [Name: epidermal growth factor receptor binding]	GO:0010628 [Name: positive regulation of gene expression]	GO:0048546 [Name: digestive tract morphogenesis]
AP1M2	EMT	ENSG00000129354	GO:0006605 [Name: protein targeting]	GO:0030659 [Name: cytoplasmic vesicle membrane]	GO:0030665 [Name: clathrin-coated vesicle membrane]	GO:0050690 [Name: regulation of defense response to virus by virus]	GO:0005765 [Name: lysosomal membrane]	GO:0032588 [Name: trans-Golgi network membrane]	GO:0005515 [Name: protein binding]	GO:0005623 [Name: cell]	GO:0000139 [Name: Golgi membrane]	GO:0006903 [Name: vesicle targeting]	GO:0043231 [Name: intracellular membrane-bounded organelle]	GO:0030131 [Name: clathrin adaptor complex]	GO:0019886 [Name: antigen processing and presentation of exogenous peptide antigen via MHC class II]	GO:0005829 [Name: cytosol]	GO:0016192 [Name: vesicle-mediated transport]	GO:0005794 [Name: Golgi apparatus]	GO:0006886 [Name: intracellular protein transport]
ARHGAP32	EMT	ENSG00000134909	GO:0005794 [Name: Golgi apparatus]	GO:0007264 [Name: small GTPase mediated signal transduction]	GO:0014069 [Name: postsynaptic density]	GO:0015629 [Name: actin cytoskeleton]	GO:0043197 [Name: dendritic spine]	GO:1901981 [Name: phosphatidylinositol phosphate binding]	GO:0043547 [Name: positive regulation of GTPase activity]	GO:0005654 [Name: nucleoplasm]	GO:0005938 [Name: cell cortex]	GO:0010008 [Name: endosome membrane]	GO:0001650 [Name: fibrillar center]	GO:0005789 [Name: endoplasmic reticulum membrane]	GO:0005096 [Name: GTPase activator activity]	GO:0005515 [Name: protein binding]	GO:0051056 [Name: regulation of small GTPase mediated signal transduction]	GO:0000139 [Name: Golgi membrane]	GO:0005829 [Name: cytosol]
B3GNT3	EMT	ENSG00000179913	GO:0016758 [Name: transferase activity, transferring hexosyl groups]	GO:0018146 [Name: keratan sulfate biosynthetic process]	GO:0005887 [Name: integral component of plasma membrane]	GO:0006486 [Name: protein glycosylation]	GO:0008376 [Name: acetylgalactosaminyltransferase activity]	GO:0016266 [Name: O-glycan processing]	GO:0047223 [Name: beta-1,3-galactosyl-O-glycosyl-glycoprotein beta-1,3-N-acetylglucosaminyltransferase activity]	GO:0000139 [Name: Golgi membrane]	GO:0008532 [Name: N-acetyllactosaminide beta-1,3-N-acetylglucosaminyltransferase activity]	GO:0030311 [Name: poly-N-acetyllactosamine biosynthetic process]	GO:0005783 [Name: endoplasmic reticulum]	GO:0006493 [Name: protein O-linked glycosylation]	GO:0008375 [Name: acetylglucosaminyltransferase activity]	GO:0005794 [Name: Golgi apparatus]	GO:0008457 [Name: beta-galactosyl-N-acetylglucosaminylgalactosylglucosyl-ceramide beta-1,3-acetylglucosaminyltransferase activity]
CBLC	EMT	ENSG00000142273	GO:0005509 [Name: calcium ion binding]	GO:0001784 [Name: phosphotyrosine binding]	GO:0016567 [Name: protein ubiquitination]	GO:0043407 [Name: negative regulation of MAP kinase activity]	GO:0061630 [Name: ubiquitin protein ligase activity]	GO:0005886 [Name: plasma membrane]	GO:0005154 [Name: epidermal growth factor receptor binding]	GO:0008270 [Name: zinc ion binding]	GO:0045121 [Name: membrane raft]	GO:0007165 [Name: signal transduction]	GO:0017124 [Name: SH3 domain binding]	GO:0042059 [Name: negative regulation of epidermal growth factor receptor signaling pathway]	GO:0006511 [Name: ubiquitin-dependent protein catabolic process]	GO:0007166 [Name: cell surface receptor signaling pathway]	GO:0007175 [Name: negative regulation of epidermal growth factor-activated receptor activity]	GO:0030971 [Name: receptor tyrosine kinase binding]
CDH1	EMT	ENSG00000039068	GO:0005768 [Name: endosome]	GO:0010468 [Name: regulation of gene expression]	GO:0005794 [Name: Golgi apparatus]	GO:0005886 [Name: plasma membrane]	GO:0030054 [Name: cell junction]	GO:0016021 [Name: integral component of membrane]	GO:1902426 [Name: deactivation of mitotic spindle assembly checkpoint]	GO:2000060 [Name: positive regulation of protein ubiquitination involved in ubiquitin-dependent protein catabolic process]	GO:0005634 [Name: nucleus]	GO:0007049 [Name: cell cycle]	GO:0010997 [Name: anaphase-promoting complex binding]	GO:0008361 [Name: regulation of cell size]	GO:0030332 [Name: cyclin binding]	GO:0097027 [Name: ubiquitin-protein transferase activator activity]	GO:1904668 [Name: positive regulation of ubiquitin protein ligase activity]	GO:0005737 [Name: cytoplasm]	GO:1903364 [Name: positive regulation of cellular protein catabolic process]	GO:0010697 [Name: negative regulation of spindle pole body separation]	GO:0045842 [Name: positive regulation of mitotic metaphase/anaphase transition]	GO:0005680 [Name: anaphase-promoting complex]	GO:0051301 [Name: cell division]	GO:1905786 [Name: positive regulation of anaphase-promoting complex-dependent catabolic process]	GO:1990757 [Name: ubiquitin ligase activator activity]	GO:0008013 [Name: beta-catenin binding]	GO:0071285 [Name: cellular response to lithium ion]	GO:0030336 [Name: negative regulation of cell migration]	GO:0032794 [Name: GTPase activating protein binding]	GO:0042802 [Name: identical protein binding]	GO:0030864 [Name: cortical actin cytoskeleton]	GO:0005515 [Name: protein binding]	GO:0009898 [Name: cytoplasmic side of plasma membrane]	GO:0045893 [Name: positive regulation of transcription, DNA-templated]	GO:0042307 [Name: positive regulation of protein import into nucleus]	GO:0045295 [Name: gamma-catenin binding]	GO:0030506 [Name: ankyrin binding]	GO:0022408 [Name: negative regulation of cell-cell adhesion]	GO:0071681 [Name: cellular response to indole-3-methanol]	GO:0016328 [Name: lateral plasma membrane]	GO:0030027 [Name: lamellipodium]	GO:0048471 [Name: perinuclear region of cytoplasm]	GO:0005802 [Name: trans-Golgi network]	GO:0005911 [Name: cell-cell junction]	GO:0072659 [Name: protein localization to plasma membrane]	GO:0007275 [Name: multicellular organism development]	GO:0035635 [Name: entry of bacterium into host cell]	GO:0098609 [Name: cell-cell adhesion]	GO:0005509 [Name: calcium ion binding]
CDK14	EMT	ENSG00000058091	GO:0004693 [Name: cyclin-dependent protein serine/threonine kinase activity]	GO:0030332 [Name: cyclin binding]	GO:0005886 [Name: plasma membrane]	GO:0051726 [Name: regulation of cell cycle]	GO:0005654 [Name: nucleoplasm]	GO:0060828 [Name: regulation of canonical Wnt signaling pathway]	GO:0000086 [Name: G2/M transition of mitotic cell cycle]	GO:0005634 [Name: nucleus]	GO:0005515 [Name: protein binding]	GO:0016055 [Name: Wnt signaling pathway]	GO:0005829 [Name: cytosol]	GO:0005737 [Name: cytoplasm]	GO:0000308 [Name: cytoplasmic cyclin-dependent protein kinase holoenzyme complex]	GO:0005524 [Name: ATP binding]	GO:0006468 [Name: protein phosphorylation]	GO:0051301 [Name: cell division]
CDS1	EMT	ENSG00000163624	GO:0005783 [Name: endoplasmic reticulum]	GO:0016021 [Name: integral component of membrane]	GO:0006661 [Name: phosphatidylinositol biosynthetic process]	GO:0007602 [Name: phototransduction]	GO:0016024 [Name: CDP-diacylglycerol biosynthetic process]	GO:0045600 [Name: positive regulation of fat cell differentiation]	GO:0004142 [Name: diacylglycerol cholinephosphotransferase activity]	GO:0006657 [Name: CDP-choline pathway]	GO:0004605 [Name: phosphatidate cytidylyltransferase activity]	GO:0007165 [Name: signal transduction]	GO:0005789 [Name: endoplasmic reticulum membrane]	GO:0008654 [Name: phospholipid biosynthetic process]	GO:0005634 [Name: nucleus]	GO:0016020 [Name: membrane]	GO:0005739 [Name: mitochondrion]	GO:0080186 [Name: developmental vegetative growth]	GO:0006629 [Name: lipid metabolic process]	GO:0016740 [Name: transferase activity]	GO:0016772 [Name: transferase activity, transferring phosphorus-containing groups]	GO:0016779 [Name: nucleotidyltransferase activity]	GO:0030133 [Name: transport vesicle]	GO:0070319 [Name: Golgi to plasma membrane transport vesicle]	GO:0006658 [Name: phosphatidylserine metabolic process]	GO:0046488 [Name: phosphatidylinositol metabolic process]	GO:0031410 [Name: cytoplasmic vesicle]
CEACAM1	EMT	ENSG00000079385	GO:0005886 [Name: plasma membrane]	GO:0016021 [Name: integral component of membrane]	GO:0019903 [Name: protein phosphatase binding]	GO:0030054 [Name: cell junction]	GO:0030853 [Name: negative regulation of granulocyte differentiation]	GO:0035726 [Name: common myeloid progenitor cell proliferation]	GO:0042058 [Name: regulation of epidermal growth factor receptor signaling pathway]	GO:0050860 [Name: negative regulation of T cell receptor signaling pathway]	GO:0060312 [Name: regulation of blood vessel remodeling]	GO:1903670 [Name: regulation of sprouting angiogenesis]	GO:0001558 [Name: regulation of cell growth]	GO:0007156 [Name: homophilic cell adhesion via plasma membrane adhesion molecules]	GO:0016328 [Name: lateral plasma membrane]	GO:0035579 [Name: specific granule membrane]	GO:0098742 [Name: cell-cell adhesion via plasma-membrane adhesion molecules]	GO:2001214 [Name: positive regulation of vasculogenesis]	GO:0005515 [Name: protein binding]	GO:0001915 [Name: negative regulation of T cell mediated cytotoxicity]	GO:0005516 [Name: calmodulin binding]	GO:0006469 [Name: negative regulation of protein kinase activity]	GO:0010594 [Name: regulation of endothelial cell migration]	GO:0016477 [Name: cell migration]	GO:0043312 [Name: neutrophil degranulation]	GO:0045717 [Name: negative regulation of fatty acid biosynthetic process]	GO:0003779 [Name: actin binding]	GO:0005887 [Name: integral component of plasma membrane]	GO:0030658 [Name: transport vesicle membrane]	GO:0014066 [Name: regulation of phosphatidylinositol 3-kinase signaling]	GO:0016324 [Name: apical plasma membrane]	GO:0019900 [Name: kinase binding]	GO:0030334 [Name: regulation of cell migration]	GO:0031528 [Name: microvillus membrane]	GO:0032869 [Name: cellular response to insulin stimulus]	GO:0044319 [Name: wound healing, spreading of cells]	GO:0051055 [Name: negative regulation of lipid biosynthetic process]	GO:0070062 [Name: extracellular exosome]	GO:0070372 [Name: regulation of ERK1 and ERK2 cascade]	GO:0070821 [Name: tertiary granule membrane]	GO:0007155 [Name: cell adhesion]	GO:0009986 [Name: cell surface]	GO:0015125 [Name: bile acid transmembrane transporter activity]	GO:0015721 [Name: bile acid and bile salt transport]	GO:0042101 [Name: T cell receptor complex]	GO:0032692 [Name: negative regulation of interleukin-1 production]	GO:0042803 [Name: protein homodimerization activity]	GO:0002859 [Name: negative regulation of natural killer cell mediated cytotoxicity directed against tumor cell target]	GO:0003674 [Name: molecular_function]
CGN	EMT	ENSG00000143375	GO:0005923 [Name: bicellular tight junction]	GO:0005886 [Name: plasma membrane]	GO:0007179 [Name: transforming growth factor beta receptor signaling pathway]	GO:0016459 [Name: myosin complex]	GO:0005515 [Name: protein binding]	GO:0003774 [Name: motor activity]	GO:0003779 [Name: actin binding]	GO:0008150 [Name: biological_process]	GO:0045296 [Name: cadherin binding]	GO:0030054 [Name: cell junction]
CLDN3	EMT	ENSG00000165215	GO:0003382 [Name: epithelial cell morphogenesis]	GO:0010628 [Name: positive regulation of gene expression]	GO:0016327 [Name: apicolateral plasma membrane]	GO:0016338 [Name: calcium-independent cell-cell adhesion via plasma membrane cell-adhesion molecules]	GO:0022604 [Name: regulation of cell morphogenesis]	GO:0070830 [Name: bicellular tight junction assembly]	GO:1903348 [Name: positive regulation of bicellular tight junction assembly]	GO:0001934 [Name: positive regulation of protein phosphorylation]	GO:0014045 [Name: establishment of endothelial blood-brain barrier]	GO:0031532 [Name: actin cytoskeleton reorganization]	GO:0090559 [Name: regulation of membrane permeability]	GO:0005923 [Name: bicellular tight junction]	GO:0042802 [Name: identical protein binding]	GO:0030335 [Name: positive regulation of cell migration]	GO:0032991 [Name: macromolecular complex]	GO:0016021 [Name: integral component of membrane]	GO:0008285 [Name: negative regulation of cell proliferation]	GO:0034331 [Name: cell junction maintenance]	GO:0001666 [Name: response to hypoxia]	GO:0005198 [Name: structural molecule activity]	GO:0010629 [Name: negative regulation of gene expression]	GO:0061045 [Name: negative regulation of wound healing]	GO:0016328 [Name: lateral plasma membrane]	GO:1905050 [Name: positive regulation of metallopeptidase activity]	GO:0030336 [Name: negative regulation of cell migration]	GO:0090303 [Name: positive regulation of wound healing]	GO:0004888 [Name: transmembrane signaling receptor activity]	GO:0005737 [Name: cytoplasm]	GO:1901890 [Name: positive regulation of cell junction assembly]	GO:0005515 [Name: protein binding]	GO:0043296 [Name: apical junction complex]	GO:0045471 [Name: response to ethanol]	GO:0005911 [Name: cell-cell junction]	GO:0005887 [Name: integral component of plasma membrane]	GO:0070160 [Name: occluding junction]
CLDN4	EMT	ENSG00000189143	GO:0005887 [Name: integral component of plasma membrane]	GO:0016327 [Name: apicolateral plasma membrane]	GO:0016328 [Name: lateral plasma membrane]	GO:0016338 [Name: calcium-independent cell-cell adhesion via plasma membrane cell-adhesion molecules]	GO:0070160 [Name: occluding junction]	GO:0005198 [Name: structural molecule activity]	GO:0032570 [Name: response to progesterone]	GO:0005911 [Name: cell-cell junction]	GO:0007565 [Name: female pregnancy]	GO:0005515 [Name: protein binding]	GO:0005254 [Name: chloride channel activity]	GO:0005923 [Name: bicellular tight junction]	GO:0042802 [Name: identical protein binding]	GO:0016324 [Name: apical plasma membrane]	GO:0030335 [Name: positive regulation of cell migration]	GO:0034707 [Name: chloride channel complex]	GO:0061436 [Name: establishment of skin barrier]	GO:1905050 [Name: positive regulation of metallopeptidase activity]	GO:0005886 [Name: plasma membrane]	GO:0004888 [Name: transmembrane signaling receptor activity]	GO:0022604 [Name: regulation of cell morphogenesis]	GO:0070293 [Name: renal absorption]	GO:1902476 [Name: chloride transmembrane transport]	GO:0007623 [Name: circadian rhythm]	GO:0009925 [Name: basal plasma membrane]	GO:0090303 [Name: positive regulation of wound healing]
CLDN7	EMT	ENSG00000181885	GO:0016328 [Name: lateral plasma membrane]	GO:0005923 [Name: bicellular tight junction]	GO:0005198 [Name: structural molecule activity]	GO:0016323 [Name: basolateral plasma membrane]	GO:0016021 [Name: integral component of membrane]	GO:0016327 [Name: apicolateral plasma membrane]	GO:0050839 [Name: cell adhesion molecule binding]	GO:0007162 [Name: negative regulation of cell adhesion]	GO:0043066 [Name: negative regulation of apoptotic process]	GO:0042802 [Name: identical protein binding]	GO:2000147 [Name: positive regulation of cell motility]	GO:0019904 [Name: protein domain specific binding]	GO:0008284 [Name: positive regulation of cell proliferation]	GO:0016338 [Name: calcium-independent cell-cell adhesion via plasma membrane cell-adhesion molecules]	GO:0045471 [Name: response to ethanol]	GO:0031333 [Name: negative regulation of protein complex assembly]	GO:0005886 [Name: plasma membrane]	GO:0005515 [Name: protein binding]
CXADR	EMT	ENSG00000154639	GO:0043005 [Name: neuron projection]	GO:0030054 [Name: cell junction]	GO:0030175 [Name: filopodium]	GO:0031532 [Name: actin cytoskeleton reorganization]	GO:0044297 [Name: cell body]	GO:0050776 [Name: regulation of immune response]	GO:0005515 [Name: protein binding]	GO:0005178 [Name: integrin binding]	GO:0008354 [Name: germ cell migration]	GO:0010669 [Name: epithelial structure maintenance]	GO:0030165 [Name: PDZ domain binding]	GO:0030426 [Name: growth cone]	GO:0045216 [Name: cell-cell junction organization]	GO:0046629 [Name: gamma-delta T cell activation]	GO:0050900 [Name: leukocyte migration]	GO:0060044 [Name: negative regulation of cardiac muscle cell proliferation]	GO:0070633 [Name: transepithelial transport]	GO:0098904 [Name: regulation of AV node cell action potential]	GO:0005737 [Name: cytoplasm]	GO:0005923 [Name: bicellular tight junction]	GO:0032991 [Name: macromolecular complex]	GO:0086072 [Name: AV node cell-bundle of His cell adhesion involved in cell communication]	GO:0086082 [Name: cell adhesive protein binding involved in AV node cell-bundle of His cell communication]	GO:0005886 [Name: plasma membrane]	GO:0007157 [Name: heterophilic cell-cell adhesion via plasma membrane cell adhesion molecules]	GO:0005887 [Name: integral component of plasma membrane]	GO:0007507 [Name: heart development]	GO:0005576 [Name: extracellular region]	GO:0007005 [Name: mitochondrion organization]	GO:0046718 [Name: viral entry into host cell]	GO:0045121 [Name: membrane raft]	GO:0001669 [Name: acrosomal vesicle]	GO:0005654 [Name: nucleoplasm]	GO:0005912 [Name: adherens junction]	GO:0030593 [Name: neutrophil chemotaxis]	GO:0001618 [Name: virus receptor activity]	GO:0005911 [Name: cell-cell junction]	GO:0008013 [Name: beta-catenin binding]	GO:0016323 [Name: basolateral plasma membrane]	GO:0050839 [Name: cell adhesion molecule binding]	GO:0014704 [Name: intercalated disc]	GO:0016327 [Name: apicolateral plasma membrane]	GO:0048739 [Name: cardiac muscle fiber development]	GO:0071253 [Name: connexin binding]	GO:0086067 [Name: AV node cell to bundle of His cell communication]	GO:0016021 [Name: integral component of membrane]	GO:0034109 [Name: homotypic cell-cell adhesion]
CYB561	EMT	ENSG00000008283	GO:0000293 [Name: ferric-chelate reductase activity]	GO:0016021 [Name: integral component of membrane]	GO:0046872 [Name: metal ion binding]	GO:0030658 [Name: transport vesicle membrane]	GO:0022900 [Name: electron transport chain]	GO:0005515 [Name: protein binding]	GO:0005765 [Name: lysosomal membrane]	GO:0016491 [Name: oxidoreductase activity]
DSC2	EMT	ENSG00000134755	GO:0005509 [Name: calcium ion binding]	GO:0086073 [Name: bundle of His cell-Purkinje myocyte adhesion involved in cell communication]	GO:0070268 [Name: cornification]	GO:0016021 [Name: integral component of membrane]	GO:0098911 [Name: regulation of ventricular cardiac muscle cell action potential]	GO:0005886 [Name: plasma membrane]	GO:0007155 [Name: cell adhesion]	GO:0005912 [Name: adherens junction]	GO:0007156 [Name: homophilic cell adhesion via plasma membrane adhesion molecules]	GO:0014704 [Name: intercalated disc]	GO:0030057 [Name: desmosome]	GO:0086042 [Name: cardiac muscle cell-cardiac muscle cell adhesion]	GO:0086083 [Name: cell adhesive protein binding involved in bundle of His cell-Purkinje myocyte communication]	GO:0086091 [Name: regulation of heart rate by cardiac conduction]	GO:0005515 [Name: protein binding]	GO:0005911 [Name: cell-cell junction]	GO:0098609 [Name: cell-cell adhesion]	GO:0009267 [Name: cellular response to starvation]	GO:0031424 [Name: keratinization]	GO:0070062 [Name: extracellular exosome]	GO:0001533 [Name: cornified envelope]	GO:0031410 [Name: cytoplasmic vesicle]	GO:0008150 [Name: biological_process]	GO:0044695 [Name: Dsc E3 ubiquitin ligase complex]	GO:0016020 [Name: membrane]	GO:0005783 [Name: endoplasmic reticulum]	GO:0003674 [Name: molecular_function]
ELF3	EMT	ENSG00000163435	GO:0000981 [Name: RNA polymerase II transcription factor activity, sequence-specific DNA binding]	GO:0030198 [Name: extracellular matrix organization]	GO:0005634 [Name: nucleus]	GO:0060056 [Name: mammary gland involution]	GO:0003700 [Name: transcription factor activity, sequence-specific DNA binding]	GO:0005829 [Name: cytosol]	GO:0005654 [Name: nucleoplasm]	GO:0006366 [Name: transcription from RNA polymerase II promoter]	GO:0005794 [Name: Golgi apparatus]	GO:0008544 [Name: epidermis development]	GO:0045747 [Name: positive regulation of Notch signaling pathway]	GO:0045944 [Name: positive regulation of transcription from RNA polymerase II promoter]	GO:0005515 [Name: protein binding]	GO:0001824 [Name: blastocyst development]	GO:0006357 [Name: regulation of transcription from RNA polymerase II promoter]	GO:0007275 [Name: multicellular organism development]	GO:0045892 [Name: negative regulation of transcription, DNA-templated]	GO:0030154 [Name: cell differentiation]	GO:0003713 [Name: transcription coactivator activity]	GO:0006954 [Name: inflammatory response]	GO:0000978 [Name: RNA polymerase II core promoter proximal region sequence-specific DNA binding]	GO:0001228 [Name: transcriptional activator activity, RNA polymerase II transcription regulatory region sequence-specific binding]	GO:0042025 [Name: host cell nucleus]	GO:0000790 [Name: nuclear chromatin]	GO:0045893 [Name: positive regulation of transcription, DNA-templated]	GO:0030855 [Name: epithelial cell differentiation]	GO:0009826 [Name: unidimensional cell growth]	GO:0010119 [Name: regulation of stomatal movement]	GO:0009409 [Name: response to cold]	GO:0009737 [Name: response to abscisic acid]	GO:2000028 [Name: regulation of photoperiodism, flowering]	GO:0007623 [Name: circadian rhythm]	GO:0009585 [Name: red, far-red light phototransduction]	GO:0008022 [Name: protein C-terminus binding]	GO:0048573 [Name: photoperiodism, flowering]	GO:0009733 [Name: response to auxin]	GO:0009909 [Name: regulation of flower development]	GO:0010031 [Name: circumnutation]
EPHA1	EMT	ENSG00000284816	GO:0005005 [Name: transmembrane-ephrin receptor activity]	GO:0048013 [Name: ephrin receptor signaling pathway]	GO:0051496 [Name: positive regulation of stress fiber assembly]	GO:0090630 [Name: activation of GTPase activity]	GO:0043087 [Name: regulation of GTPase activity]	GO:0043197 [Name: dendritic spine]	GO:0043235 [Name: receptor complex]	GO:0045766 [Name: positive regulation of angiogenesis]	GO:0001954 [Name: positive regulation of cell-matrix adhesion]	GO:0005524 [Name: ATP binding]	GO:0007166 [Name: cell surface receptor signaling pathway]	GO:0030336 [Name: negative regulation of cell migration]	GO:0019901 [Name: protein kinase binding]	GO:0034446 [Name: substrate adhesion-dependent cell spreading]	GO:0004714 [Name: transmembrane receptor protein tyrosine kinase activity]	GO:0008284 [Name: positive regulation of cell proliferation]	GO:0043005 [Name: neuron projection]	GO:0030335 [Name: positive regulation of cell migration]	GO:0033674 [Name: positive regulation of kinase activity]	GO:0046777 [Name: protein autophosphorylation]	GO:0005886 [Name: plasma membrane]	GO:0007169 [Name: transmembrane receptor protein tyrosine kinase signaling pathway]	GO:0005887 [Name: integral component of plasma membrane]	GO:0006469 [Name: negative regulation of protein kinase activity]	GO:0035019 [Name: somatic stem cell population maintenance]	GO:0001525 [Name: angiogenesis]	GO:0004672 [Name: protein kinase activity]	GO:0018108 [Name: peptidyl-tyrosine phosphorylation]	GO:0007275 [Name: multicellular organism development]	GO:0007411 [Name: axon guidance]
EPN3	EMT	ENSG00000049283	GO:0005654 [Name: nucleoplasm]	GO:0008289 [Name: lipid binding]	GO:0005515 [Name: protein binding]	GO:0005634 [Name: nucleus]	GO:0019897 [Name: extrinsic component of plasma membrane]	GO:0048471 [Name: perinuclear region of cytoplasm]	GO:1990175 [Name: EH domain binding]	GO:0043231 [Name: intracellular membrane-bounded organelle]	GO:0005905 [Name: clathrin-coated pit]	GO:0030136 [Name: clathrin-coated vesicle]	GO:0070062 [Name: extracellular exosome]
ERBB2	EMT	ENSG00000141736	GO:0007165 [Name: signal transduction]	GO:0005887 [Name: integral component of plasma membrane]	GO:0030307 [Name: positive regulation of cell growth]	GO:0038128 [Name: ERBB2 signaling pathway]	GO:0043410 [Name: positive regulation of MAPK cascade]	GO:0048709 [Name: oligodendrocyte differentiation]	GO:0005886 [Name: plasma membrane]	GO:0016021 [Name: integral component of membrane]	GO:0005829 [Name: cytosol]	GO:0004714 [Name: transmembrane receptor protein tyrosine kinase activity]	GO:0007169 [Name: transmembrane receptor protein tyrosine kinase signaling pathway]	GO:0035556 [Name: intracellular signal transduction]	GO:0005524 [Name: ATP binding]	GO:0005769 [Name: early endosome]	GO:0006468 [Name: protein phosphorylation]	GO:0042802 [Name: identical protein binding]	GO:0018108 [Name: peptidyl-tyrosine phosphorylation]	GO:0030182 [Name: neuron differentiation]	GO:0043547 [Name: positive regulation of GTPase activity]	GO:0038143 [Name: ERBB3:ERBB2 complex]	GO:0045765 [Name: regulation of angiogenesis]	GO:0004713 [Name: protein tyrosine kinase activity]	GO:0007275 [Name: multicellular organism development]	GO:0010008 [Name: endosome membrane]	GO:0045727 [Name: positive regulation of translation]	GO:0043209 [Name: myelin sheath]	GO:0046777 [Name: protein autophosphorylation]	GO:0046982 [Name: protein heterodimerization activity]	GO:0050679 [Name: positive regulation of epithelial cell proliferation]	GO:0001042 [Name: RNA polymerase I core binding]	GO:0007167 [Name: enzyme linked receptor protein signaling pathway]	GO:0007528 [Name: neuromuscular junction development]	GO:0042552 [Name: myelination]	GO:0043235 [Name: receptor complex]	GO:0045943 [Name: positive regulation of transcription from RNA polymerase I promoter]	GO:0090314 [Name: positive regulation of protein targeting to membrane]	GO:1901185 [Name: negative regulation of ERBB signaling pathway]	GO:2000145 [Name: regulation of cell motility]	GO:0008022 [Name: protein C-terminus binding]	GO:0008284 [Name: positive regulation of cell proliferation]	GO:0009925 [Name: basal plasma membrane]	GO:0016323 [Name: basolateral plasma membrane]	GO:0019903 [Name: protein phosphatase binding]	GO:0042060 [Name: wound healing]	GO:0051897 [Name: positive regulation of protein kinase B signaling]	GO:0006357 [Name: regulation of transcription from RNA polymerase II promoter]	GO:0007507 [Name: heart development]
ERBB3	EMT	ENSG00000065361	GO:0005515 [Name: protein binding]	GO:0007275 [Name: multicellular organism development]	GO:0009968 [Name: negative regulation of signal transduction]	GO:0014037 [Name: Schwann cell differentiation]	GO:0014068 [Name: positive regulation of phosphatidylinositol 3-kinase signaling]	GO:0030296 [Name: protein tyrosine kinase activator activity]	GO:0038128 [Name: ERBB2 signaling pathway]	GO:0055025 [Name: positive regulation of cardiac muscle tissue development]	GO:0070886 [Name: positive regulation of calcineurin-NFAT signaling cascade]	GO:0043125 [Name: ErbB-3 class receptor binding]	GO:0007162 [Name: negative regulation of cell adhesion]	GO:0010628 [Name: positive regulation of gene expression]	GO:0016323 [Name: basolateral plasma membrane]	GO:0038131 [Name: neuregulin receptor activity]	GO:0005886 [Name: plasma membrane]	GO:0005524 [Name: ATP binding]	GO:0014065 [Name: phosphatidylinositol 3-kinase signaling]	GO:0033674 [Name: positive regulation of kinase activity]	GO:0043524 [Name: negative regulation of neuron apoptotic process]	GO:0007422 [Name: peripheral nervous system development]	GO:0007507 [Name: heart development]	GO:0009925 [Name: basal plasma membrane]	GO:0051402 [Name: neuron apoptotic process]	GO:0019838 [Name: growth factor binding]	GO:0007169 [Name: transmembrane receptor protein tyrosine kinase signaling pathway]	GO:0042802 [Name: identical protein binding]	GO:0016324 [Name: apical plasma membrane]	GO:0018108 [Name: peptidyl-tyrosine phosphorylation]	GO:0038132 [Name: neuregulin binding]	GO:0043235 [Name: receptor complex]	GO:0004713 [Name: protein tyrosine kinase activity]	GO:0004714 [Name: transmembrane receptor protein tyrosine kinase activity]	GO:0004888 [Name: transmembrane signaling receptor activity]	GO:0031625 [Name: ubiquitin protein ligase binding]	GO:0042127 [Name: regulation of cell proliferation]	GO:0046982 [Name: protein heterodimerization activity]	GO:0051897 [Name: positive regulation of protein kinase B signaling]	GO:2000145 [Name: regulation of cell motility]	GO:0005615 [Name: extracellular space]	GO:0021545 [Name: cranial nerve development]	GO:0038143 [Name: ERBB3:ERBB2 complex]	GO:0042060 [Name: wound healing]	GO:0051048 [Name: negative regulation of secretion]	GO:0000165 [Name: MAPK cascade]	GO:0003197 [Name: endocardial cushion development]	GO:0007165 [Name: signal transduction]	GO:0005887 [Name: integral component of plasma membrane]
ESRP1	EMT	ENSG00000104413	GO:0006397 [Name: mRNA processing]	GO:0042669 [Name: regulation of auditory receptor cell fate specification]	GO:0005634 [Name: nucleus]	GO:0005654 [Name: nucleoplasm]	GO:0016604 [Name: nuclear body]	GO:0003729 [Name: mRNA binding]	GO:0008543 [Name: fibroblast growth factor receptor signaling pathway]	GO:0005515 [Name: protein binding]	GO:0008380 [Name: RNA splicing]	GO:0043484 [Name: regulation of RNA splicing]
EVPL	EMT	ENSG00000167880	GO:0005737 [Name: cytoplasm]	GO:0070062 [Name: extracellular exosome]	GO:0018149 [Name: peptide cross-linking]	GO:0030057 [Name: desmosome]	GO:0045104 [Name: intermediate filament cytoskeleton organization]	GO:0001533 [Name: cornified envelope]	GO:0030216 [Name: keratinocyte differentiation]	GO:0070268 [Name: cornification]	GO:0005829 [Name: cytosol]	GO:0005198 [Name: structural molecule activity]	GO:0042060 [Name: wound healing]	GO:0045296 [Name: cadherin binding]	GO:0005882 [Name: intermediate filament]	GO:0016020 [Name: membrane]	GO:0008544 [Name: epidermis development]	GO:0019215 [Name: intermediate filament binding]	GO:0045111 [Name: intermediate filament cytoskeleton]
FGFR3	EMT	ENSG00000068078	GO:0001958 [Name: endochondral ossification]	GO:0042531 [Name: positive regulation of tyrosine phosphorylation of STAT protein]	GO:0048640 [Name: negative regulation of developmental growth]	GO:0070374 [Name: positive regulation of ERK1 and ERK2 cascade]	GO:0001501 [Name: skeletal system development]	GO:0002062 [Name: chondrocyte differentiation]	GO:0003416 [Name: endochondral bone growth]	GO:0005576 [Name: extracellular region]	GO:0007275 [Name: multicellular organism development]	GO:0046777 [Name: protein autophosphorylation]	GO:0005007 [Name: fibroblast growth factor-activated receptor activity]	GO:0043410 [Name: positive regulation of MAPK cascade]	GO:0017134 [Name: fibroblast growth factor binding]	GO:0018108 [Name: peptidyl-tyrosine phosphorylation]	GO:0033674 [Name: positive regulation of kinase activity]	GO:0035988 [Name: chondrocyte proliferation]	GO:0043235 [Name: receptor complex]	GO:0051897 [Name: positive regulation of protein kinase B signaling]	GO:0007169 [Name: transmembrane receptor protein tyrosine kinase signaling pathway]	GO:0005887 [Name: integral component of plasma membrane]	GO:0005524 [Name: ATP binding]	GO:0008543 [Name: fibroblast growth factor receptor signaling pathway]	GO:0042802 [Name: identical protein binding]	GO:0030282 [Name: bone mineralization]	GO:0007267 [Name: cell-cell signaling]	GO:0070977 [Name: bone maturation]	GO:0005886 [Name: plasma membrane]	GO:0005515 [Name: protein binding]	GO:0004713 [Name: protein tyrosine kinase activity]	GO:0005634 [Name: nucleus]	GO:0005794 [Name: Golgi apparatus]	GO:0008284 [Name: positive regulation of cell proliferation]	GO:0043552 [Name: positive regulation of phosphatidylinositol 3-kinase activity]	GO:0060349 [Name: bone morphogenesis]	GO:0000165 [Name: MAPK cascade]	GO:0004714 [Name: transmembrane receptor protein tyrosine kinase activity]	GO:0005783 [Name: endoplasmic reticulum]	GO:0030133 [Name: transport vesicle]	GO:0005925 [Name: focal adhesion]	GO:0009986 [Name: cell surface]	GO:0010518 [Name: positive regulation of phospholipase activity]	GO:1902178 [Name: fibroblast growth factor receptor apoptotic signaling pathway]
FUT3	EMT	ENSG00000171124	GO:0006672 [Name: ceramide metabolic process]	GO:0009312 [Name: oligosaccharide biosynthetic process]	GO:0017060 [Name: 3-galactosyl-N-acetylglucosaminide 4-alpha-L-fucosyltransferase activity]	GO:0030334 [Name: regulation of cell migration]	GO:0032580 [Name: Golgi cisterna membrane]	GO:0009988 [Name: cell-cell recognition]	GO:0016021 [Name: integral component of membrane]	GO:0017083 [Name: 4-galactosyl-N-acetylglucosaminide 3-alpha-L-fucosyltransferase activity]	GO:0070062 [Name: extracellular exosome]	GO:0042127 [Name: regulation of cell proliferation]	GO:0000139 [Name: Golgi membrane]	GO:0008417 [Name: fucosyltransferase activity]	GO:0046920 [Name: alpha-(1->3)-fucosyltransferase activity]	GO:0016020 [Name: membrane]	GO:0006486 [Name: protein glycosylation]	GO:0022409 [Name: positive regulation of cell-cell adhesion]	GO:0036065 [Name: fucosylation]	GO:0043413 [Name: macromolecule glycosylation]	GO:0071555 [Name: cell wall organization]	GO:0005794 [Name: Golgi apparatus]	GO:0008107 [Name: galactoside 2-alpha-L-fucosyltransferase activity]	GO:0016757 [Name: transferase activity, transferring glycosyl groups]
GALNT7	EMT	ENSG00000109586	GO:0016020 [Name: membrane]	GO:0030246 [Name: carbohydrate binding]	GO:0016021 [Name: integral component of membrane]	GO:0004653 [Name: polypeptide N-acetylgalactosaminyltransferase activity]	GO:0006493 [Name: protein O-linked glycosylation]	GO:0000139 [Name: Golgi membrane]	GO:0005794 [Name: Golgi apparatus]	GO:0016266 [Name: O-glycan processing]	GO:0046872 [Name: metal ion binding]	GO:0005975 [Name: carbohydrate metabolic process]	GO:0070062 [Name: extracellular exosome]
GRHL2	EMT	ENSG00000083307	GO:0000981 [Name: RNA polymerase II transcription factor activity, sequence-specific DNA binding]	GO:0003208 [Name: cardiac ventricle morphogenesis]	GO:0021915 [Name: neural tube development]	GO:0045944 [Name: positive regulation of transcription from RNA polymerase II promoter]	GO:0060324 [Name: face development]	GO:0060463 [Name: lung lobe morphogenesis]	GO:0005634 [Name: nucleus]	GO:0003700 [Name: transcription factor activity, sequence-specific DNA binding]	GO:0016020 [Name: membrane]	GO:0007155 [Name: cell adhesion]	GO:0006357 [Name: regulation of transcription from RNA polymerase II promoter]	GO:0048701 [Name: embryonic cranial skeleton morphogenesis]	GO:0060672 [Name: epithelial cell morphogenesis involved in placental branching]	GO:0090132 [Name: epithelium migration]	GO:0001161 [Name: intronic transcription regulatory region sequence-specific DNA binding]	GO:0005911 [Name: cell-cell junction]	GO:0035264 [Name: multicellular organism growth]	GO:0042733 [Name: embryonic digit morphogenesis]	GO:0060487 [Name: lung epithelial cell differentiation]	GO:0001843 [Name: neural tube closure]	GO:0003382 [Name: epithelial cell morphogenesis]	GO:0005654 [Name: nucleoplasm]	GO:0008283 [Name: cell proliferation]	GO:0031490 [Name: chromatin DNA binding]	GO:0034329 [Name: cell junction assembly]	GO:0043010 [Name: camera-type eye development]	GO:0043565 [Name: sequence-specific DNA binding]	GO:0044030 [Name: regulation of DNA methylation]	GO:0051973 [Name: positive regulation of telomerase activity]	GO:0070830 [Name: bicellular tight junction assembly]	GO:0005515 [Name: protein binding]	GO:0000790 [Name: nuclear chromatin]	GO:0001228 [Name: transcriptional activator activity, RNA polymerase II transcription regulatory region sequence-specific binding]	GO:0007420 [Name: brain development]	GO:0045617 [Name: negative regulation of keratinocyte differentiation]	GO:0008544 [Name: epidermis development]	GO:0061713 [Name: anterior neural tube closure]
HDHD3	EMT	ENSG00000119431	GO:0016787 [Name: hydrolase activity]	GO:0005730 [Name: nucleolus]	GO:0005515 [Name: protein binding]	GO:0043231 [Name: intracellular membrane-bounded organelle]
LLGL2	EMT	ENSG00000073350	GO:0005515 [Name: protein binding]	GO:0005623 [Name: cell]	GO:0008593 [Name: regulation of Notch signaling pathway]	GO:0030165 [Name: PDZ domain binding]	GO:0043231 [Name: intracellular membrane-bounded organelle]	GO:0015820 [Name: leucine transport]	GO:0017137 [Name: Rab GTPase binding]	GO:0050708 [Name: regulation of protein secretion]	GO:0005886 [Name: plasma membrane]	GO:0045159 [Name: myosin II binding]	GO:0051294 [Name: establishment of spindle orientation]	GO:0006887 [Name: exocytosis]	GO:0051301 [Name: cell division]	GO:0005829 [Name: cytosol]	GO:0005096 [Name: GTPase activator activity]	GO:0005737 [Name: cytoplasm]	GO:0030864 [Name: cortical actin cytoskeleton]	GO:0030866 [Name: cortical actin cytoskeleton organization]	GO:0032878 [Name: regulation of establishment or maintenance of cell polarity]	GO:0043547 [Name: positive regulation of GTPase activity]
MYO1D	EMT	ENSG00000176658	GO:0005903 [Name: brush border]	GO:0010923 [Name: negative regulation of phosphatase activity]	GO:0016459 [Name: myosin complex]	GO:0030673 [Name: axolemma]	GO:0070062 [Name: extracellular exosome]	GO:0007015 [Name: actin filament organization]	GO:0019904 [Name: protein domain specific binding]	GO:0030424 [Name: axon]	GO:0030898 [Name: actin-dependent ATPase activity]	GO:0005516 [Name: calmodulin binding]	GO:0005790 [Name: smooth endoplasmic reticulum]	GO:0015031 [Name: protein transport]	GO:0016323 [Name: basolateral plasma membrane]	GO:0043025 [Name: neuronal cell body]	GO:0051641 [Name: cellular localization]	GO:0005829 [Name: cytosol]	GO:0005886 [Name: plasma membrane]	GO:0005524 [Name: ATP binding]	GO:0005737 [Name: cytoplasm]	GO:0005768 [Name: endosome]	GO:0061502 [Name: early endosome to recycling endosome transport]	GO:0051015 [Name: actin filament binding]	GO:0005902 [Name: microvillus]	GO:0031410 [Name: cytoplasmic vesicle]	GO:0043209 [Name: myelin sheath]	GO:0048306 [Name: calcium-dependent protein binding]	GO:0097440 [Name: apical dendrite]	GO:0000146 [Name: microfilament motor activity]	GO:0005769 [Name: early endosome]	GO:0015629 [Name: actin cytoskeleton]	GO:0030050 [Name: vesicle transport along actin filament]	GO:0044853 [Name: plasma membrane raft]	GO:0005623 [Name: cell]	GO:0005938 [Name: cell cortex]	GO:0043005 [Name: neuron projection]	GO:0030900 [Name: forebrain development]	GO:0031982 [Name: vesicle]	GO:0043204 [Name: perikaryon]	GO:0030425 [Name: dendrite]	GO:0006897 [Name: endocytosis]
MYO5C	EMT	ENSG00000128833	GO:0051015 [Name: actin filament binding]	GO:0005524 [Name: ATP binding]	GO:0031982 [Name: vesicle]	GO:0005623 [Name: cell]	GO:0016459 [Name: myosin complex]	GO:0070062 [Name: extracellular exosome]	GO:0000146 [Name: microfilament motor activity]	GO:0030050 [Name: vesicle transport along actin filament]	GO:0007015 [Name: actin filament organization]	GO:0005516 [Name: calmodulin binding]	GO:0015629 [Name: actin cytoskeleton]	GO:0030898 [Name: actin-dependent ATPase activity]	GO:0005737 [Name: cytoplasm]
OAS1	EMT	ENSG00000089127	GO:0006164 [Name: purine nucleotide biosynthetic process]	GO:0045087 [Name: innate immune response]	GO:0051607 [Name: defense response to virus]	GO:0001730 [Name: 2'-5'-oligoadenylate synthetase activity]	GO:0045071 [Name: negative regulation of viral genome replication]	GO:0003725 [Name: double-stranded RNA binding]	GO:0005783 [Name: endoplasmic reticulum]	GO:0005524 [Name: ATP binding]	GO:0005576 [Name: extracellular region]	GO:0005739 [Name: mitochondrion]	GO:0046872 [Name: metal ion binding]	GO:0005737 [Name: cytoplasm]	GO:0005634 [Name: nucleus]	GO:0060700 [Name: regulation of ribonuclease activity]	GO:0009615 [Name: response to virus]	GO:0006006 [Name: glucose metabolic process]	GO:0060333 [Name: interferon-gamma-mediated signaling pathway]	GO:0060337 [Name: type I interferon signaling pathway]	GO:0042593 [Name: glucose homeostasis]	GO:0005515 [Name: protein binding]	GO:0005654 [Name: nucleoplasm]	GO:0016020 [Name: membrane]	GO:0005829 [Name: cytosol]
OCLN	EMT	ENSG00000273814	GO:0005886 [Name: plasma membrane]	GO:0016021 [Name: integral component of membrane]	GO:0009986 [Name: cell surface]	GO:0010592 [Name: positive regulation of lamellipodium assembly]	GO:0031116 [Name: positive regulation of microtubule polymerization]	GO:0005911 [Name: cell-cell junction]	GO:0070830 [Name: bicellular tight junction assembly]	GO:0090303 [Name: positive regulation of wound healing]	GO:0005515 [Name: protein binding]	GO:0031252 [Name: cell leading edge]	GO:0005923 [Name: bicellular tight junction]	GO:1902463 [Name: protein localization to cell leading edge]	GO:0030054 [Name: cell junction]	GO:0046326 [Name: positive regulation of glucose import]	GO:0019904 [Name: protein domain specific binding]	GO:1905605 [Name: positive regulation of maintenance of permeability of blood-brain barrier]	GO:2000810 [Name: regulation of bicellular tight junction assembly]	GO:0030139 [Name: endocytic vesicle]	GO:0070673 [Name: response to interleukin-18]	GO:0016328 [Name: lateral plasma membrane]	GO:0032991 [Name: macromolecular complex]	GO:0045216 [Name: cell-cell junction organization]	GO:0010629 [Name: negative regulation of gene expression]	GO:0016324 [Name: apical plasma membrane]	GO:0031410 [Name: cytoplasmic vesicle]	GO:0065003 [Name: macromolecular complex assembly]	GO:0001933 [Name: negative regulation of protein phosphorylation]	GO:0005765 [Name: lysosomal membrane]	GO:0010827 [Name: regulation of glucose transport]	GO:0010628 [Name: positive regulation of gene expression]	GO:0016327 [Name: apicolateral plasma membrane]	GO:0070160 [Name: occluding junction]	GO:0071356 [Name: cellular response to tumor necrosis factor]
OVOL2	EMT	ENSG00000125850	GO:0060716 [Name: labyrinthine layer blood vessel development]	GO:0010629 [Name: negative regulation of gene expression]	GO:0010837 [Name: regulation of keratinocyte proliferation]	GO:0001755 [Name: neural crest cell migration]	GO:0060390 [Name: regulation of SMAD protein import into nucleus]	GO:0001947 [Name: heart looping]	GO:0010719 [Name: negative regulation of epithelial to mesenchymal transition]	GO:0043565 [Name: sequence-specific DNA binding]	GO:0048557 [Name: embryonic digestive tract morphogenesis]	GO:0060214 [Name: endocardium formation]	GO:0060347 [Name: heart trabecula formation]	GO:0001525 [Name: angiogenesis]	GO:0003682 [Name: chromatin binding]	GO:0045892 [Name: negative regulation of transcription, DNA-templated]	GO:2000647 [Name: negative regulation of stem cell proliferation]	GO:0001227 [Name: transcriptional repressor activity, RNA polymerase II transcription regulatory region sequence-specific binding]	GO:0046872 [Name: metal ion binding]	GO:0045944 [Name: positive regulation of transcription from RNA polymerase II promoter]	GO:0000122 [Name: negative regulation of transcription from RNA polymerase II promoter]	GO:0001228 [Name: transcriptional activator activity, RNA polymerase II transcription regulatory region sequence-specific binding]	GO:0001842 [Name: neural fold formation]	GO:0005634 [Name: nucleus]	GO:0010628 [Name: positive regulation of gene expression]	GO:0045618 [Name: positive regulation of keratinocyte differentiation]	GO:0009913 [Name: epidermal cell differentiation]	GO:0009953 [Name: dorsal/ventral pattern formation]	GO:0071560 [Name: cellular response to transforming growth factor beta stimulus]
PLS1	EMT	ENSG00000120756	GO:1990357 [Name: terminal web]	GO:0040018 [Name: positive regulation of multicellular organism growth]	GO:1902896 [Name: terminal web assembly]	GO:0005903 [Name: brush border]	GO:0032532 [Name: regulation of microvillus length]	GO:1903078 [Name: positive regulation of protein localization to plasma membrane]	GO:0001951 [Name: intestinal D-glucose absorption]	GO:0005509 [Name: calcium ion binding]	GO:0005200 [Name: structural constituent of cytoskeleton]	GO:0051639 [Name: actin filament network formation]	GO:0070062 [Name: extracellular exosome]	GO:0051017 [Name: actin filament bundle assembly]	GO:0051015 [Name: actin filament binding]	GO:0005884 [Name: actin filament]	GO:0005737 [Name: cytoplasm]	GO:0032432 [Name: actin filament bundle]	GO:0003779 [Name: actin binding]
PPFIBP2	EMT	ENSG00000166387	GO:0050808 [Name: synapse organization]	GO:0007528 [Name: neuromuscular junction development]	GO:0005829 [Name: cytosol]	GO:0042802 [Name: identical protein binding]	GO:0003674 [Name: molecular_function]	GO:0005515 [Name: protein binding]	GO:0005615 [Name: extracellular space]	GO:0048786 [Name: presynaptic active zone]
PRKCZ	EMT	ENSG00000067606	GO:0005737 [Name: cytoplasm]	GO:0005911 [Name: cell-cell junction]	GO:0016324 [Name: apical plasma membrane]	GO:0016477 [Name: cell migration]	GO:0035748 [Name: myelin sheath abaxonal region]	GO:0060081 [Name: membrane hyperpolarization]	GO:0070528 [Name: protein kinase C signaling]	GO:2000553 [Name: positive regulation of T-helper 2 cell cytokine production]	GO:0005623 [Name: cell]	GO:0005635 [Name: nuclear envelope]	GO:0030054 [Name: cell junction]	GO:0031333 [Name: negative regulation of protein complex assembly]	GO:0045179 [Name: apical cortex]	GO:0045630 [Name: positive regulation of T-helper 2 cell differentiation]	GO:0071889 [Name: 14-3-3 protein binding]	GO:1990138 [Name: neuron projection extension]	GO:0005829 [Name: cytosol]	GO:0006954 [Name: inflammatory response]	GO:0007179 [Name: transforming growth factor beta receptor signaling pathway]	GO:0032753 [Name: positive regulation of interleukin-4 production]	GO:0032869 [Name: cellular response to insulin stimulus]	GO:0043274 [Name: phospholipase binding]	GO:0046628 [Name: positive regulation of insulin receptor signaling pathway]	GO:0060291 [Name: long-term synaptic potentiation]	GO:0070062 [Name: extracellular exosome]	GO:0098685 [Name: Schaffer collateral - CA1 synapse]	GO:0005515 [Name: protein binding]	GO:0004674 [Name: protein serine/threonine kinase activity]	GO:0007165 [Name: signal transduction]	GO:0005768 [Name: endosome]	GO:0030010 [Name: establishment of cell polarity]	GO:0014069 [Name: postsynaptic density]	GO:0018105 [Name: peptidyl-serine phosphorylation]	GO:0019901 [Name: protein kinase binding]	GO:0051899 [Name: membrane depolarization]	GO:0005886 [Name: plasma membrane]	GO:0001725 [Name: stress fiber]	GO:0005524 [Name: ATP binding]	GO:0006468 [Name: protein phosphorylation]	GO:0007616 [Name: long-term memory]	GO:0043066 [Name: negative regulation of apoptotic process]	GO:0016363 [Name: nuclear matrix]	GO:0043203 [Name: axon hillock]	GO:0043560 [Name: insulin receptor substrate binding]	GO:0044877 [Name: macromolecular complex binding]	GO:0046627 [Name: negative regulation of insulin receptor signaling pathway]	GO:0050732 [Name: negative regulation of peptidyl-tyrosine phosphorylation]
PRR15L	EMT	ENSG00000167183	-
PRSS8	EMT	ENSG00000052344	GO:0005886 [Name: plasma membrane]	GO:0010765 [Name: positive regulation of sodium ion transport]	GO:0016021 [Name: integral component of membrane]	GO:0005615 [Name: extracellular space]	GO:0017080 [Name: sodium channel regulator activity]	GO:0070062 [Name: extracellular exosome]	GO:0070268 [Name: cornification]	GO:0005515 [Name: protein binding]	GO:0005576 [Name: extracellular region]	GO:0004252 [Name: serine-type endopeptidase activity]	GO:0008236 [Name: serine-type peptidase activity]	GO:0006508 [Name: proteolysis]
PYCARD	EMT	ENSG00000103490	GO:0006915 [Name: apoptotic process]	GO:0006919 [Name: activation of cysteine-type endopeptidase activity involved in apoptotic process]	GO:0046983 [Name: protein dimerization activity]	GO:0017024 [Name: myosin I binding]	GO:0032760 [Name: positive regulation of tumor necrosis factor production]	GO:0043065 [Name: positive regulation of apoptotic process]	GO:0046330 [Name: positive regulation of JNK cascade]	GO:0005515 [Name: protein binding]	GO:0002218 [Name: activation of innate immune response]	GO:0005739 [Name: mitochondrion]	GO:0005783 [Name: endoplasmic reticulum]	GO:0050829 [Name: defense response to Gram-negative bacterium]	GO:0010803 [Name: regulation of tumor necrosis factor-mediated signaling pathway]	GO:0031647 [Name: regulation of protein stability]	GO:0032090 [Name: Pyrin domain binding]	GO:0032611 [Name: interleukin-1 beta production]	GO:0035578 [Name: azurophil granule lumen]	GO:0042771 [Name: intrinsic apoptotic signaling pathway in response to DNA damage by p53 class mediator]	GO:0051260 [Name: protein homooligomerization]	GO:0043025 [Name: neuronal cell body]	GO:0050766 [Name: positive regulation of phagocytosis]	GO:0070700 [Name: BMP receptor binding]	GO:0071222 [Name: cellular response to lipopolysaccharide]	GO:1900016 [Name: negative regulation of cytokine production involved in inflammatory response]	GO:0005829 [Name: cytosol]	GO:0005138 [Name: interleukin-6 receptor binding]	GO:0005523 [Name: tropomyosin binding]	GO:0005634 [Name: nucleus]	GO:0005654 [Name: nucleoplasm]	GO:0008385 [Name: IkappaB kinase complex]	GO:0008630 [Name: intrinsic apoptotic signaling pathway in response to DNA damage]	GO:0044325 [Name: ion channel binding]	GO:0070374 [Name: positive regulation of ERK1 and ERK2 cascade]	GO:0071356 [Name: cellular response to tumor necrosis factor]	GO:0090197 [Name: positive regulation of chemokine secretion]	GO:0097169 [Name: AIM2 inflammasome complex]	GO:0097192 [Name: extrinsic apoptotic signaling pathway in absence of ligand]	GO:2001181 [Name: positive regulation of interleukin-10 secretion]	GO:2001242 [Name: regulation of intrinsic apoptotic signaling pathway]	GO:0005576 [Name: extracellular region]	GO:0008656 [Name: cysteine-type endopeptidase activator activity involved in apoptotic process]	GO:0032729 [Name: positive regulation of interferon-gamma production]	GO:0032731 [Name: positive regulation of interleukin-1 beta production]	GO:0043312 [Name: neutrophil degranulation]	GO:0050718 [Name: positive regulation of interleukin-1 beta secretion]	GO:0051607 [Name: defense response to virus]	GO:0090200 [Name: positive regulation of release of cytochrome c from mitochondria]
RBM47	EMT	ENSG00000163694	GO:0016554 [Name: cytidine to uridine editing]	GO:0003723 [Name: RNA binding]	GO:0002244 [Name: hematopoietic progenitor cell differentiation]	GO:0003729 [Name: mRNA binding]	GO:0005634 [Name: nucleus]
SDC4	EMT	ENSG00000124145	GO:0016477 [Name: cell migration]	GO:1903553 [Name: positive regulation of extracellular exosome assembly]	GO:0001843 [Name: neural tube closure]	GO:1902766 [Name: skeletal muscle satellite cell migration]	GO:1903543 [Name: positive regulation of exosomal secretion]	GO:0009986 [Name: cell surface]	GO:0070053 [Name: thrombospondin receptor activity]	GO:1903076 [Name: regulation of protein localization to plasma membrane]	GO:1903078 [Name: positive regulation of protein localization to plasma membrane]	GO:0042802 [Name: identical protein binding]	GO:0090630 [Name: activation of GTPase activity]	GO:0016021 [Name: integral component of membrane]	GO:0042130 [Name: negative regulation of T cell proliferation]	GO:0044319 [Name: wound healing, spreading of cells]	GO:0060122 [Name: inner ear receptor stereocilium organization]	GO:0061098 [Name: positive regulation of protein tyrosine kinase activity]	GO:0010762 [Name: regulation of fibroblast migration]	GO:1902723 [Name: negative regulation of skeletal muscle satellite cell proliferation]	GO:1902725 [Name: negative regulation of satellite cell differentiation]	GO:0006024 [Name: glycosaminoglycan biosynthetic process]	GO:0001657 [Name: ureteric bud development]	GO:0005887 [Name: integral component of plasma membrane]	GO:0005515 [Name: protein binding]	GO:0005080 [Name: protein kinase C binding]	GO:0050900 [Name: leukocyte migration]	GO:0051894 [Name: positive regulation of focal adhesion assembly]	GO:0045121 [Name: membrane raft]	GO:0005886 [Name: plasma membrane]	GO:0001523 [Name: retinoid metabolic process]	GO:0006027 [Name: glycosaminoglycan catabolic process]	GO:0042060 [Name: wound healing]	GO:0001968 [Name: fibronectin binding]	GO:0005796 [Name: Golgi lumen]	GO:0005925 [Name: focal adhesion]	GO:0043034 [Name: costamere]	GO:0051496 [Name: positive regulation of stress fiber assembly]	GO:0070062 [Name: extracellular exosome]	GO:0043202 [Name: lysosomal lumen]	GO:0045860 [Name: positive regulation of protein kinase activity]
SERINC5	EMT	ENSG00000164300	GO:0042552 [Name: myelination]	GO:0051607 [Name: defense response to virus]	GO:1904219 [Name: positive regulation of CDP-diacylglycerol-serine O-phosphatidyltransferase activity]	GO:0043231 [Name: intracellular membrane-bounded organelle]	GO:0009597 [Name: detection of virus]	GO:0048471 [Name: perinuclear region of cytoplasm]	GO:0005794 [Name: Golgi apparatus]	GO:0006564 [Name: L-serine biosynthetic process]	GO:1904222 [Name: positive regulation of serine C-palmitoyltransferase activity]	GO:0005813 [Name: centrosome]	GO:0006658 [Name: phosphatidylserine metabolic process]	GO:0005886 [Name: plasma membrane]	GO:0016020 [Name: membrane]	GO:0006665 [Name: sphingolipid metabolic process]	GO:0043209 [Name: myelin sheath]	GO:0016021 [Name: integral component of membrane]	GO:0005829 [Name: cytosol]	GO:0008654 [Name: phospholipid biosynthetic process]	GO:0016032 [Name: viral process]	GO:0045087 [Name: innate immune response]	GO:0070062 [Name: extracellular exosome]
SLC35A3	EMT	ENSG00000117620	GO:0008643 [Name: carbohydrate transport]	GO:1990569 [Name: UDP-N-acetylglucosamine transmembrane transport]	GO:0072334 [Name: UDP-galactose transmembrane transport]	GO:0005794 [Name: Golgi apparatus]	GO:0005515 [Name: protein binding]	GO:0005462 [Name: UDP-N-acetylglucosamine transmembrane transporter activity]	GO:0000139 [Name: Golgi membrane]	GO:0030173 [Name: integral component of Golgi membrane]	GO:0006047 [Name: UDP-N-acetylglucosamine metabolic process]	GO:0005459 [Name: UDP-galactose transmembrane transporter activity]
SLC37A1	EMT	ENSG00000160190	GO:0005789 [Name: endoplasmic reticulum membrane]	GO:0015760 [Name: glucose-6-phosphate transport]	GO:0008643 [Name: carbohydrate transport]	GO:0030176 [Name: integral component of endoplasmic reticulum membrane]	GO:0035435 [Name: phosphate ion transmembrane transport]	GO:0016020 [Name: membrane]	GO:0061513 [Name: glucose 6-phosphate:inorganic phosphate antiporter activity]
SLC44A4	EMT	ENSG00000232180	GO:0005886 [Name: plasma membrane]	GO:0016020 [Name: membrane]	GO:0030974 [Name: thiamine pyrophosphate transport]	GO:0070062 [Name: extracellular exosome]	GO:0016021 [Name: integral component of membrane]	GO:0006656 [Name: phosphatidylcholine biosynthetic process]	GO:0016324 [Name: apical plasma membrane]	GO:0055085 [Name: transmembrane transport]	GO:0061526 [Name: acetylcholine secretion]	GO:0090422 [Name: thiamine pyrophosphate transporter activity]	GO:0022857 [Name: transmembrane transporter activity]	GO:0015220 [Name: choline transmembrane transporter activity]	GO:0015871 [Name: choline transport]	GO:0030307 [Name: positive regulation of cell growth]	GO:0035675 [Name: neuromast hair cell development]	GO:0008292 [Name: acetylcholine biosynthetic process]	GO:0032475 [Name: otolith formation]
SMAD2	EMT	ENSG00000175387	GO:0009749 [Name: response to glucose]	GO:0031625 [Name: ubiquitin protein ligase binding]	GO:0042060 [Name: wound healing]	GO:0097718 [Name: disordered domain specific binding]	GO:0005515 [Name: protein binding]	GO:0001228 [Name: transcriptional activator activity, RNA polymerase II transcription regulatory region sequence-specific binding]	GO:0001707 [Name: mesoderm formation]	GO:0030618 [Name: transforming growth factor beta receptor, pathway-specific cytoplasmic mediator activity]	GO:0005634 [Name: nucleus]	GO:0005737 [Name: cytoplasm]	GO:0005667 [Name: transcription factor complex]	GO:0007369 [Name: gastrulation]	GO:0045892 [Name: negative regulation of transcription, DNA-templated]	GO:0030512 [Name: negative regulation of transforming growth factor beta receptor signaling pathway]	GO:0048340 [Name: paraxial mesoderm morphogenesis]	GO:0048617 [Name: embryonic foregut morphogenesis]	GO:0071141 [Name: SMAD protein complex]	GO:0003677 [Name: DNA binding]	GO:0003690 [Name: double-stranded DNA binding]	GO:0005654 [Name: nucleoplasm]	GO:0007183 [Name: SMAD protein complex assembly]	GO:0045893 [Name: positive regulation of transcription, DNA-templated]	GO:0017015 [Name: regulation of transforming growth factor beta receptor signaling pathway]	GO:0019902 [Name: phosphatase binding]	GO:0035326 [Name: enhancer binding]	GO:0045944 [Name: positive regulation of transcription from RNA polymerase II promoter]	GO:0046332 [Name: SMAD binding]	GO:0060395 [Name: SMAD protein signal transduction]	GO:0070410 [Name: co-SMAD binding]	GO:0070412 [Name: R-SMAD binding]	GO:0070878 [Name: primary miRNA binding]	GO:0000122 [Name: negative regulation of transcription from RNA polymerase II promoter]	GO:0000790 [Name: nuclear chromatin]	GO:0005829 [Name: cytosol]	GO:0008134 [Name: transcription factor binding]	GO:0010718 [Name: positive regulation of epithelial to mesenchymal transition]	GO:0023019 [Name: signal transduction involved in regulation of gene expression]	GO:0030513 [Name: positive regulation of BMP signaling pathway]	GO:0031016 [Name: pancreas development]	GO:0031053 [Name: primary miRNA processing]	GO:0033613 [Name: activating transcription factor binding]	GO:0038092 [Name: nodal signaling pathway]	GO:0070411 [Name: I-SMAD binding]	GO:0070723 [Name: response to cholesterol]	GO:0009791 [Name: post-embryonic development]	GO:0016579 [Name: protein deubiquitination]	GO:0035265 [Name: organ growth]
SMURF1	EMT	ENSG00000198742	GO:0000209 [Name: protein polyubiquitination]	GO:0007179 [Name: transforming growth factor beta receptor signaling pathway]	GO:0032801 [Name: receptor catabolic process]	GO:0043161 [Name: proteasome-mediated ubiquitin-dependent protein catabolic process]	GO:0060071 [Name: Wnt signaling pathway, planar cell polarity pathway]	GO:2000060 [Name: positive regulation of protein ubiquitination involved in ubiquitin-dependent protein catabolic process]	GO:0005515 [Name: protein binding]	GO:0006511 [Name: ubiquitin-dependent protein catabolic process]	GO:0030424 [Name: axon]	GO:0005543 [Name: phospholipid binding]	GO:0005654 [Name: nucleoplasm]	GO:0030154 [Name: cell differentiation]	GO:0030509 [Name: BMP signaling pathway]	GO:0030514 [Name: negative regulation of BMP signaling pathway]	GO:0070062 [Name: extracellular exosome]	GO:0006611 [Name: protein export from nucleus]	GO:0007398 [Name: ectoderm development]	GO:0030279 [Name: negative regulation of ossification]	GO:0061630 [Name: ubiquitin protein ligase activity]	GO:0004842 [Name: ubiquitin-protein transferase activity]	GO:0016567 [Name: protein ubiquitination]	GO:0048185 [Name: activin binding]	GO:0061734 [Name: parkin-mediated stimulation of mitophagy in response to mitochondrial depolarization]	GO:0061736 [Name: engulfment of target by autophagosome]	GO:0005886 [Name: plasma membrane]	GO:0005829 [Name: cytosol]	GO:0030512 [Name: negative regulation of transforming growth factor beta receptor signaling pathway]	GO:0034394 [Name: protein localization to cell surface]	GO:0045732 [Name: positive regulation of protein catabolic process]	GO:0071211 [Name: protein targeting to vacuole involved in autophagy]	GO:0005623 [Name: cell]	GO:0005737 [Name: cytoplasm]	GO:0061753 [Name: substrate localization to autophagosome]	GO:0072659 [Name: protein localization to plasma membrane]	GO:1903861 [Name: positive regulation of dendrite extension]	GO:0005739 [Name: mitochondrion]	GO:0030579 [Name: ubiquitin-dependent SMAD protein catabolic process]	GO:0043025 [Name: neuronal cell body]	GO:0070411 [Name: I-SMAD binding]	GO:0070412 [Name: R-SMAD binding]
ST14	EMT	ENSG00000149418	GO:0016021 [Name: integral component of membrane]	GO:0030216 [Name: keratinocyte differentiation]	GO:0004252 [Name: serine-type endopeptidase activity]	GO:0006508 [Name: proteolysis]	GO:0005887 [Name: integral component of plasma membrane]	GO:0019897 [Name: extrinsic component of plasma membrane]	GO:0070268 [Name: cornification]	GO:0005886 [Name: plasma membrane]	GO:0060672 [Name: epithelial cell morphogenesis involved in placental branching]	GO:0005615 [Name: extracellular space]	GO:0001843 [Name: neural tube closure]	GO:0008236 [Name: serine-type peptidase activity]	GO:0016323 [Name: basolateral plasma membrane]
STAT3	EMT	ENSG00000168610	GO:0001228 [Name: transcriptional activator activity, RNA polymerase II transcription regulatory region sequence-specific binding]	GO:0008285 [Name: negative regulation of cell proliferation]	GO:0045893 [Name: positive regulation of transcription, DNA-templated]	GO:0019953 [Name: sexual reproduction]	GO:0042127 [Name: regulation of cell proliferation]	GO:0042755 [Name: eating behavior]	GO:0042803 [Name: protein homodimerization activity]	GO:0045944 [Name: positive regulation of transcription from RNA polymerase II promoter]	GO:1905564 [Name: positive regulation of vascular endothelial cell proliferation]	GO:0006606 [Name: protein import into nucleus]	GO:0005737 [Name: cytoplasm]	GO:0016310 [Name: phosphorylation]	GO:0045648 [Name: positive regulation of erythrocyte differentiation]	GO:0045747 [Name: positive regulation of Notch signaling pathway]	GO:0060397 [Name: JAK-STAT cascade involved in growth hormone signaling pathway]	GO:1902895 [Name: positive regulation of pri-miRNA transcription from RNA polymerase II promoter]	GO:2001223 [Name: negative regulation of neuron migration]	GO:0006355 [Name: regulation of transcription, DNA-templated]	GO:0007259 [Name: JAK-STAT cascade]	GO:0019901 [Name: protein kinase binding]	GO:0042593 [Name: glucose homeostasis]	GO:0048708 [Name: astrocyte differentiation]	GO:0060019 [Name: radial glial cell differentiation]	GO:2000637 [Name: positive regulation of gene silencing by miRNA]	GO:0005654 [Name: nucleoplasm]	GO:0006954 [Name: inflammatory response]	GO:0008283 [Name: cell proliferation]	GO:0019903 [Name: protein phosphatase binding]	GO:0040014 [Name: regulation of multicellular organism growth]	GO:0090575 [Name: RNA polymerase II transcription factor complex]	GO:0097009 [Name: energy homeostasis]	GO:0001754 [Name: eye photoreceptor cell differentiation]	GO:0003677 [Name: DNA binding]	GO:0005829 [Name: cytosol]	GO:0005634 [Name: nucleus]	GO:0030522 [Name: intracellular receptor signaling pathway]	GO:0032355 [Name: response to estradiol]	GO:0033210 [Name: leptin-mediated signaling pathway]	GO:0042789 [Name: mRNA transcription from RNA polymerase II promoter]	GO:0000790 [Name: nuclear chromatin]	GO:0051726 [Name: regulation of cell cycle]	GO:0006952 [Name: defense response]	GO:0008134 [Name: transcription factor binding]	GO:0031490 [Name: chromatin DNA binding]	GO:0035278 [Name: miRNA mediated inhibition of translation]	GO:0043434 [Name: response to peptide hormone]	GO:0045820 [Name: negative regulation of glycolytic process]
TCF3	EMT	ENSG00000071564	GO:0000981 [Name: RNA polymerase II transcription factor activity, sequence-specific DNA binding]	GO:0005667 [Name: transcription factor complex]	GO:1902036 [Name: regulation of hematopoietic stem cell differentiation]	GO:0003700 [Name: transcription factor activity, sequence-specific DNA binding]	GO:0008134 [Name: transcription factor binding]	GO:0043425 [Name: bHLH transcription factor binding]	GO:0046982 [Name: protein heterodimerization activity]	GO:0051091 [Name: positive regulation of sequence-specific DNA binding transcription factor activity]	GO:0070491 [Name: repressing transcription factor binding]	GO:0090575 [Name: RNA polymerase II transcription factor complex]	GO:0002326 [Name: B cell lineage commitment]	GO:0006351 [Name: transcription, DNA-templated]	GO:0006355 [Name: regulation of transcription, DNA-templated]	GO:0031435 [Name: mitogen-activated protein kinase kinase kinase binding]	GO:0005515 [Name: protein binding]	GO:0000790 [Name: nuclear chromatin]	GO:0033152 [Name: immunoglobulin V(D)J recombination]	GO:0042803 [Name: protein homodimerization activity]	GO:0000978 [Name: RNA polymerase II core promoter proximal region sequence-specific DNA binding]	GO:0003677 [Name: DNA binding]	GO:0045666 [Name: positive regulation of neuron differentiation]	GO:0003713 [Name: transcription coactivator activity]	GO:0005737 [Name: cytoplasm]	GO:0045893 [Name: positive regulation of transcription, DNA-templated]	GO:0030183 [Name: B cell differentiation]	GO:0070888 [Name: E-box binding]	GO:0000122 [Name: negative regulation of transcription from RNA polymerase II promoter]	GO:0005654 [Name: nucleoplasm]	GO:0001227 [Name: transcriptional repressor activity, RNA polymerase II transcription regulatory region sequence-specific binding]	GO:0005634 [Name: nucleus]	GO:0035326 [Name: enhancer binding]	GO:0045944 [Name: positive regulation of transcription from RNA polymerase II promoter]	GO:0051149 [Name: positive regulation of muscle cell differentiation]	GO:0070644 [Name: vitamin D response element binding]
TJP3	EMT	ENSG00000105289	GO:0030054 [Name: cell junction]	GO:0005634 [Name: nucleus]	GO:0005923 [Name: bicellular tight junction]	GO:0005515 [Name: protein binding]	GO:0005886 [Name: plasma membrane]	GO:0005654 [Name: nucleoplasm]	GO:0009986 [Name: cell surface]	GO:0070160 [Name: occluding junction]
TMC6	EMT	ENSG00000141524	GO:0005794 [Name: Golgi apparatus]	GO:0034220 [Name: ion transmembrane transport]	GO:0005216 [Name: ion channel activity]	GO:0005887 [Name: integral component of plasma membrane]	GO:0005789 [Name: endoplasmic reticulum membrane]	GO:0035579 [Name: specific granule membrane]	GO:0043312 [Name: neutrophil degranulation]	GO:0005515 [Name: protein binding]	GO:0008150 [Name: biological_process]	GO:0008381 [Name: mechanically-gated ion channel activity]	GO:0031965 [Name: nuclear membrane]	GO:0070062 [Name: extracellular exosome]	GO:0070821 [Name: tertiary granule membrane]	GO:0005886 [Name: plasma membrane]	GO:0005783 [Name: endoplasmic reticulum]	GO:0005737 [Name: cytoplasm]
TMEM30B	EMT	ENSG00000182107	GO:0016020 [Name: membrane]	GO:0015917 [Name: aminophospholipid transport]	GO:0005886 [Name: plasma membrane]	GO:0005783 [Name: endoplasmic reticulum]	GO:0016021 [Name: integral component of membrane]	GO:0005794 [Name: Golgi apparatus]	GO:0070863 [Name: positive regulation of protein exit from endoplasmic reticulum]	GO:0005515 [Name: protein binding]	GO:0015247 [Name: aminophospholipid transporter activity]	GO:0045332 [Name: phospholipid translocation]
TMPRSS2	EMT	ENSG00000184012	GO:0008236 [Name: serine-type peptidase activity]	GO:0070062 [Name: extracellular exosome]	GO:0005886 [Name: plasma membrane]	GO:0005044 [Name: scavenger receptor activity]	GO:0005887 [Name: integral component of plasma membrane]	GO:0006508 [Name: proteolysis]	GO:0046598 [Name: positive regulation of viral entry into host cell]	GO:0016540 [Name: protein autoprocessing]	GO:0005515 [Name: protein binding]	GO:0006897 [Name: endocytosis]	GO:0004252 [Name: serine-type endopeptidase activity]
TOM1L1	EMT	ENSG00000141198	GO:0005764 [Name: lysosome]	GO:0019901 [Name: protein kinase binding]	GO:0030295 [Name: protein kinase activator activity]	GO:0032147 [Name: activation of protein kinase activity]	GO:0005737 [Name: cytoplasm]	GO:0017124 [Name: SH3 domain binding]	GO:0043162 [Name: ubiquitin-dependent protein catabolic process via the multivesicular body sorting pathway]	GO:2000278 [Name: regulation of DNA biosynthetic process]	GO:0005515 [Name: protein binding]	GO:0005829 [Name: cytosol]	GO:0007165 [Name: signal transduction]	GO:0005768 [Name: endosome]	GO:0005795 [Name: Golgi stack]	GO:0010008 [Name: endosome membrane]	GO:0030276 [Name: clathrin binding]	GO:0031954 [Name: positive regulation of protein autophosphorylation]	GO:0070062 [Name: extracellular exosome]	GO:0006886 [Name: intracellular protein transport]	GO:0043130 [Name: ubiquitin binding]	GO:0045839 [Name: negative regulation of mitotic nuclear division]
VAV3	EMT	ENSG00000134215	GO:0005096 [Name: GTPase activator activity]	GO:0042493 [Name: response to drug]	GO:0048013 [Name: ephrin receptor signaling pathway]	GO:0051056 [Name: regulation of small GTPase mediated signal transduction]	GO:0006906 [Name: vesicle fusion]	GO:0030168 [Name: platelet activation]	GO:0030890 [Name: positive regulation of B cell proliferation]	GO:0001525 [Name: angiogenesis]	GO:0001772 [Name: immunological synapse]	GO:0046872 [Name: metal ion binding]	GO:0007264 [Name: small GTPase mediated signal transduction]	GO:0043547 [Name: positive regulation of GTPase activity]	GO:0038096 [Name: Fc-gamma receptor signaling pathway involved in phagocytosis]	GO:0048010 [Name: vascular endothelial growth factor receptor signaling pathway]	GO:0050853 [Name: B cell receptor signaling pathway]	GO:0007229 [Name: integrin-mediated signaling pathway]	GO:0043087 [Name: regulation of GTPase activity]	GO:0038095 [Name: Fc-epsilon receptor signaling pathway]	GO:0005515 [Name: protein binding]	GO:0005154 [Name: epidermal growth factor receptor binding]	GO:0030032 [Name: lamellipodium assembly]	GO:0045785 [Name: positive regulation of cell adhesion]	GO:0005085 [Name: guanyl-nucleotide exchange factor activity]	GO:0009967 [Name: positive regulation of signal transduction]	GO:0030593 [Name: neutrophil chemotaxis]	GO:0043065 [Name: positive regulation of apoptotic process]	GO:0005829 [Name: cytosol]	GO:0005070 [Name: SH3/SH2 adaptor activity]	GO:0008361 [Name: regulation of cell size]	GO:0030676 [Name: Rac guanyl-nucleotide exchange factor activity]	GO:0006974 [Name: cellular response to DNA damage stimulus]	GO:0007186 [Name: G-protein coupled receptor signaling pathway]	GO:0043552 [Name: positive regulation of phosphatidylinositol 3-kinase activity]
[truncated: 62 more columns]
